# Supplementary material for: Population genomics of finless porpoises reveal an incipient cetacean species adapted to freshwater
Source: Nat Commun. 2018 Apr 10;9:1276. doi: 10.1038/s41467-018-03722-x (PMC5893588; doi:10.1038/s41467-018-03722-x)
Supplement: Supplementary file 3 — Supplementary Data 1(XLSX 59 kb) [file 41467_2018_3722_MOESM3_ESM.xlsx]

## Sheet: SI Data 1
Gene	Symbol	SNP	FST	normalized xpehh	P value frequency
NEOPH_21625	A2M	Chr1:65238426	0.708469	3.98779	0.000278096
		Chr1:65239131	0.343088	4.18312	0.026328
		Chr1:65240817	0.832974	4.13821	1.51442e-05
		Chr1:65241944	0.376553	4.23487	0.0101609
		Chr1:65241998	0.39407	4.25064	0.00985435
		Chr1:65243109	0.75847	4.29789	0.000129592
		Chr1:65244447	0.547172	4.75187	0.00275323
		Chr1:65244494	0.798832	4.60579	4.86724e-05
		Chr1:65245000	0.500664	4.77502	0.00432506
		Chr1:65245007	0.500664	4.77502	0.00432506
		Chr1:65245134	0.757461	4.81886	0.000116332
		Chr1:65245150	0.366445	5.01127	0.0199241
		Chr1:65246859	0.520774	4.88997	0.00523371
		Chr1:65247750	0.406538	4.80497	0.0115545
		Chr1:65247966	0.832974	4.61275	1.51442e-05
		Chr1:65248579	0.326853	4.57661	0.0417504
		Chr1:65249631	0.612243	4.48314	0.000893056
		Chr1:65249863	0.303503	4.62346	0.0233797
		Chr1:65249903	0.75847	4.5242	0.000129592
		Chr1:65250373	0.343088	4.70878	0.0271644
		Chr1:65250421	0.835004	4.54187	2.45622e-05
		Chr1:65250442	0.463234	4.88878	0.0101609
		Chr1:65251186	0.611165	4.71783	0.000969304
		Chr1:65252313	0.430261	4.77602	0.0109892
		Chr1:65254916	0.406538	4.71347	0.0115545
		Chr1:65258159	0.724375	5.00299	0.000212622
		Chr1:65259363	0.399582	5.24323	0.012137
		Chr1:65259462	0.497481	5.18082	0.00334807
		Chr1:65259716	0.595272	5.17098	0.00132779
		Chr1:65261152	0.30919	5.08904	0.0223794
		Chr1:65262852	0.248678	5.1797	0.0467943
		Chr1:65265961	0.446553	4.78248	0.00673955
		Chr1:65268444	0.411684	4.70829	0.00904817
		Chr1:65272419	0.433135	4.15923	0.00688217
		Chr1:65274961	0.433135	4.60425	0.00688217
		Chr1:65275790	0.400489	4.65288	0.00985435
		Chr1:65277181	0.400489	4.60696	0.0096681
		Chr1:65277636	0.323847	4.73708	0.0223444
		Chr1:65279983	0.365242	4.67219	0.0132312
		Chr1:65281576	0.400489	4.8078	0.00985435
		Chr1:65281720	0.29108	4.86181	0.0291347
		Chr1:65282651	0.716057	4.50311	0.000273726
		Chr1:65282658	0.837408	4.45237	2.9761e-05
		Chr1:65283074	0.458895	4.67667	0.0078731
NEOPH_15157	ABHD11	Chr18:56165957	0.481753	3.97563	0.00455185
		Chr18:56166185	0.481753	3.95384	0.00455185
		Chr18:56168013	0.430026	3.94731	0.00688217
		Chr18:56170515	0.605774	4.16116	0.000969304
		Chr18:56171429	0.308385	4.38435	0.0282078
		Chr18:56171540	0.337051	4.42908	0.0212197
NEOPH_14793	ANAPC5	Chr6:30111989	0.26937	3.95032	0.0266576
NEOPH_06382	ANXA4	Chr16:66254276	0.662846	3.99532	0.000501416
NEOPH_16604	ATP6V1G1	Chr2:1338545	0.31656	3.92741	0.0417504
NEOPH_05457	BMPR1A	Chr18:59815170	0.608469	3.95452	0.000969304
		Chr18:59822797	0.572863	3.93373	0.00148699
		Chr18:59823373	0.366308	4.10711	0.0157567
		Chr18:59823947	0.617619	4.06345	0.000893056
		Chr18:59823992	0.323847	4.15997	0.0223794
		Chr18:59824128	0.534965	3.98126	0.00225912
		Chr18:59824142	0.534965	3.97731	0.00225912
NEOPH_13262	C9orf5	Chr12:105089971	0.320183	3.94456	0.0223794
NEOPH_06509	CACNA1B	Chr2:20344004	0.376648	3.98154	0.024447
NEOPH_12289	CBFA2T2	Chr5:96984269	0.604297	4.02188	0.00164778
		Chr5:96986831	0.486534	3.94507	0.00737281
NEOPH_10213	CBLB	Chr8:43994838	0.366445	4.3071	0.0206938
		Chr8:43996168	0.643373	3.98077	0.000678475
		Chr8:43998681	0.600333	4.16452	0.00119134
		Chr8:43999097	0.368559	4.3029	0.0132312
		Chr8:44000397	0.356448	4.21693	0.0141869
		Chr8:44000660	0.38926	4.16784	0.0101609
		Chr8:44002051	0.422932	4.05053	0.00769047
		Chr8:44004990	0.341817	3.92332	0.0329052
		Chr8:44006576	0.414947	4.04931	0.00904817
		Chr8:44007060	0.721134	4.01651	0.000245698
NEOPH_11013	CCDC138	Chr18:105943824	0.297289	3.95991	0.0208915
NEOPH_15832	CCDC46	Chr2:60639308	0.540655	3.98217	0.00225912
		Chr2:60639954	0.605426	4.04236	0.00113981
		Chr2:60641315	0.31656	4.18429	0.0417504
		Chr2:60641995	0.473177	4.20011	0.00619187
		Chr2:60642525	0.280844	4.05036	0.0451739
		Chr2:60642565	0.733525	4.04329	0.000332344
		Chr2:60650631	0.408422	3.92416	0.00904817
		Chr2:60659680	0.426917	4.2376	0.00688217
		Chr2:60660938	0.550202	4.11753	0.00275323
		Chr2:60669590	0.365242	4.1795	0.0132312
		Chr2:60670157	0.528659	4.14789	0.00245961
		Chr2:60671544	0.725241	3.96551	0.000290151
		Chr2:60672287	0.406538	4.47439	0.0115545
		Chr2:60672689	0.280844	4.19423	0.0451739
		Chr2:60672812	0.346606	4.19658	0.0329052
NEOPH_20560	Ccdc64	Chr18:56165957	0.481753	3.97563	0.00455185
		Chr18:56166185	0.481753	3.95384	0.00455185
		Chr18:56168013	0.430026	3.94731	0.00688217
		Chr18:56170515	0.605774	4.16116	0.000969304
		Chr18:56171429	0.308385	4.38435	0.0282078
		Chr18:56171540	0.337051	4.42908	0.0212197
		Chr18:56173178	0.617619	4.17239	0.000893056
		Chr18:56173305	0.308385	4.25559	0.0282078
		Chr18:56173501	0.308385	4.31396	0.0282078
		Chr18:56173587	0.308385	4.31396	0.0282078
		Chr18:56174239	0.47871	4.19453	0.00455185
		Chr18:56174244	0.47871	4.19453	0.00455185
		Chr18:56174610	0.651965	4.02491	0.000552274
NEOPH_10398	CEACAM20	Chr9:5494268	0.410921	4.24646	0.0189507
		Chr9:5496288	0.248678	4.03979	0.0460664
		Chr9:5496290	0.248678	4.03979	0.0460664
		Chr9:5500665	0.480543	4.02059	0.00419163
NEOPH_02708	CHAF1B	Chr5:18442146	0.321178	4.32726	0.0193171
		Chr5:18443152	0.320183	4.31186	0.0223794
		Chr5:18443927	0.333964	4.6236	0.017519
		Chr5:18443930	0.472979	4.27652	0.00478542
		Chr5:18443931	0.514018	4.32094	0.002944
		Chr5:18443932	0.514018	4.32094	0.002944
		Chr5:18443937	0.60271	4.32071	0.00113981
		Chr5:18443939	0.514018	4.32064	0.002944
		Chr5:18443944	0.60271	4.32558	0.00113981
		Chr5:18444036	0.245773	4.40871	0.0329052
		Chr5:18444242	0.292826	4.29845	0.0233797
		Chr5:18444247	0.292826	4.29845	0.0233797
		Chr5:18444532	0.333964	4.17514	0.017519
		Chr5:18444717	0.430026	4.04315	0.00688217
		Chr5:18444808	0.430026	4.04315	0.00688217
NEOPH_01344	CLPTM1L	Chr17:15308190	0.490101	4.06936	0.00737281
		Chr17:15308604	0.245317	3.95816	0.0403897
		Chr17:15308679	0.256568	3.97549	0.0320333
		Chr17:15308838	0.307061	3.97764	0.0233797
		Chr17:15309792	0.337397	4.05923	0.017519
		Chr17:15309805	0.270782	4.02794	0.039196
		Chr17:15310611	0.303503	3.94416	0.0233797
		Chr17:15310716	0.283434	3.96401	0.0291347
		Chr17:15314420	0.277621	4.02955	0.0308474
		Chr17:15314430	0.277621	4.03501	0.0308474
		Chr17:15314762	0.64072	4.16753	0.000678475
		Chr17:15314770	0.256568	4.14756	0.0320333
		Chr17:15314863	0.273927	4.15291	0.0308474
		Chr17:15315812	0.463234	4.33636	0.0101609
		Chr17:15316018	0.259149	4.12806	0.0307923
		Chr17:15316886	0.503336	4.00379	0.00334807
		Chr17:15321884	0.257536	3.94623	0.0460664
NEOPH_11900	DAK	Chr2:87753471	0.500408	4.19241	0.00334807
		Chr2:87754272	0.373574	4.92394	0.0157567
		Chr2:87754697	0.433862	5.13302	0.0109987
		Chr2:87754722	0.759874	4.93558	0.000116332
		Chr2:87755410	0.449702	4.98724	0.00648903
		Chr2:87755723	0.689272	4.80033	0.000352461
		Chr2:87757055	0.321707	4.65313	0.0417504
		Chr2:87757066	0.40306	4.81354	0.0115545
		Chr2:87757118	0.321707	4.55915	0.0417504
		Chr2:87757746	0.617619	4.33235	0.000893056
		Chr2:87757773	0.617619	4.33235	0.000893056
		Chr2:87757818	0.617619	4.33235	0.000893056
NEOPH_02713	DDB1	Chr2:87753471	0.500408	4.19241	0.00334807
		Chr2:87754272	0.373574	4.92394	0.0157567
		Chr2:87754697	0.433862	5.13302	0.0109987
		Chr2:87754722	0.759874	4.93558	0.000116332
		Chr2:87755410	0.449702	4.98724	0.00648903
		Chr2:87755723	0.689272	4.80033	0.000352461
		Chr2:87757055	0.321707	4.65313	0.0417504
		Chr2:87757066	0.40306	4.81354	0.0115545
		Chr2:87757118	0.321707	4.55915	0.0417504
		Chr2:87757746	0.617619	4.33235	0.000893056
		Chr2:87757773	0.617619	4.33235	0.000893056
		Chr2:87757818	0.617619	4.33235	0.000893056
		Chr2:87773307	0.285584	4.09255	0.0451739
		Chr2:87773552	0.795757	4.07449	5.00286e-05
		Chr2:87773619	0.346606	4.13774	0.0329052
		Chr2:87777892	0.320183	3.91376	0.0223794
NEOPH_15000	DNAJC30	Chr18:56204748	0.402083	3.91712	0.0153445
		Chr18:56205033	0.353544	4.03256	0.0166445
		Chr18:56205047	0.481753	4.10813	0.00455185
		Chr18:56205439	0.517273	4.16263	0.00313847
		Chr18:56205785	0.724375	4.09661	0.000212622
		Chr18:56206217	0.258793	4.10629	0.039196
		Chr18:56206305	0.320183	4.08993	0.0223794
		Chr18:56206360	0.287257	4.09952	0.0291347
		Chr18:56206636	0.320183	4.07134	0.0223794
		Chr18:56207175	0.323847	4.10834	0.0223794
NEOPH_05201	DOPEY2	Chr5:18439699	0.271981	4.011	0.036814
		Chr5:18439865	0.321178	4.1782	0.0193171
		Chr5:18440342	0.463439	4.27745	0.00491998
		Chr5:18440482	0.60271	4.40031	0.00113981
		Chr5:18440578	0.271981	4.55031	0.037428
		Chr5:18440677	0.271981	4.47532	0.036814
		Chr5:18440678	0.271981	4.47532	0.036814
		Chr5:18440769	0.271981	4.50486	0.036814
		Chr5:18440941	0.271981	4.46205	0.036814
NEOPH_13550	EFCAB4B	Chr1:61623294	0.68673	3.99362	0.000352461
		Chr1:61623379	0.721899	4.00169	0.000212622
		Chr1:61623406	0.344656	4.11749	0.0212197
		Chr1:61623436	0.406538	4.08338	0.0115545
		Chr1:61633713	0.43289	4.16896	0.00648903
		Chr1:61638353	0.273927	4.2379	0.0308474
		Chr1:61638552	0.273927	4.24227	0.0308474
		Chr1:61639036	0.371475	4.42406	0.0112449
		Chr1:61639090	0.405863	4.37096	0.0153445
		Chr1:61639287	0.801263	4.14574	7.94882e-05
		Chr1:61639455	0.722652	4.15897	0.000290151
		Chr1:61640143	0.801263	3.93597	7.94882e-05
		Chr1:61641216	0.517273	4.29215	0.00313847
		Chr1:61641389	0.334222	4.1215	0.0161461
		Chr1:61641428	0.369079	4.09572	0.011801
		Chr1:61641450	0.369079	4.10088	0.011801
		Chr1:61641477	0.334222	4.07815	0.0161461
		Chr1:61641894	0.369079	4.19815	0.011801
		Chr1:61642332	0.380963	4.37607	0.0112449
		Chr1:61642390	0.380963	4.37285	0.0112449
		Chr1:61643001	0.424911	4.41102	0.0145223
		Chr1:61643276	0.572863	4.32374	0.00148699
		Chr1:61643544	0.600333	4.13877	0.00119134
		Chr1:61645355	0.312375	3.99784	0.0282078
NEOPH_09822	EIF2S3	Chr2:47077639	0.47871	4.27736	0.00455185
		Chr2:47078060	0.346606	4.19	0.0329052
		Chr2:47079871	0.654578	3.99684	0.000552274
		Chr2:47081235	0.654578	3.96915	0.000552274
		Chr2:47082304	0.466761	4.13433	0.00619187
		Chr2:47083082	0.654578	4.10239	0.000552274
		Chr2:47084199	0.654578	4.15566	0.000552274
		Chr2:47084508	0.497575	4.17682	0.00432506
		Chr2:47084780	0.520534	4.18669	0.00401359
		Chr2:47085681	0.801263	4.11364	7.94882e-05
		Chr2:47086008	0.466761	4.19887	0.00619187
		Chr2:47086077	0.683819	4.20801	0.000393297
		Chr2:47086626	0.654578	4.23825	0.000552274
NEOPH_21482	Enpp7	Chr2:69733716	0.720903	3.98219	0.000228745
		Chr2:69733795	0.525807	4.02211	0.00245961
		Chr2:69733909	0.567327	3.97785	0.00148699
		Chr2:69734728	0.514329	3.96205	0.00313847
		Chr2:69743762	0.383928	4.06243	0.0125496
		Chr2:69745531	0.47871	3.94164	0.00455185
		Chr2:69745733	0.47871	3.93004	0.00455185
		Chr2:69746711	0.426917	3.94274	0.00688217
		Chr2:69746830	0.643047	4.04406	0.000744175
		Chr2:69759876	0.326853	4.04994	0.0417504
		Chr2:69764438	0.643047	4.1862	0.000744175
		Chr2:69766851	0.350025	4.41949	0.0166445
		Chr2:69768109	0.448401	4.49579	0.00560147
		Chr2:69769449	0.525552	4.37577	0.00266312
		Chr2:69771250	0.41262	4.40813	0.00804104
		Chr2:69771477	0.349905	4.23958	0.0141869
		Chr2:69771612	0.365242	4.25393	0.0132312
		Chr2:69773811	0.488041	4.13419	0.00391112
		Chr2:69773910	0.343088	4.13149	0.0271644
		Chr2:69777511	0.270233	4.29007	0.0308474
		Chr2:69777847	0.528818	4.32285	0.00286888
NEOPH_10242	EPHA8	Chr7:71559076	0.683819	3.97167	0.000393297
		Chr7:71559223	0.439741	3.92666	0.00873225
		Chr7:71559283	0.377206	3.94635	0.0157567
		Chr7:71560490	0.439741	4.00725	0.00873225
		Chr7:71561399	0.377206	3.91779	0.0157567
		Chr7:71567539	0.344656	4.01952	0.0212197
		Chr7:71567633	0.550253	3.9649	0.00210399
		Chr7:71573614	0.514329	3.98317	0.00313847
NEOPH_06550	FAM188A	Chr10:99386245	0.337051	3.92353	0.0218454
		Chr10:99386480	0.337051	3.95846	0.0212197
		Chr10:99388218	0.337051	3.94605	0.0212197
NEOPH_08027	Foxn1	Chr7:24424425	0.643373	3.94644	0.000678475
		Chr7:24424500	0.643373	3.94644	0.000678475
		Chr7:24425083	0.643373	4.00372	0.000678475
		Chr7:24426732	0.40306	4.07304	0.0115545
		Chr7:24438066	0.386084	3.98469	0.0101609
		Chr7:24438091	0.386084	3.98469	0.0101609
		Chr7:24438135	0.337502	3.93765	0.0149846
NEOPH_17982	GABRA3	Chr21:80185175	0.305526	3.93592	0.0223794
NEOPH_16654	GNRHR	Chr12:73835685	0.52417	4.12745	0.00523371
		Chr12:73835823	0.410016	4.10382	0.0115545
		Chr12:73835931	0.52417	4.10573	0.00523371
		Chr12:73836512	0.410016	4.08494	0.0115545
		Chr12:73837026	0.410016	4.08494	0.0115545
		Chr12:73837622	0.410016	4.08494	0.0115545
		Chr12:73837627	0.410016	4.08494	0.0115545
		Chr12:73838215	0.493669	4.08165	0.00737281
		Chr12:73845553	0.380543	4.78806	0.0125496
		Chr12:73846114	0.380543	4.76302	0.0125496
		Chr12:73848394	0.410016	5.1053	0.0115545
		Chr12:73848465	0.731488	5.17168	0.000197402
		Chr12:73849507	0.517273	5.2067	0.00313847
		Chr12:73849642	0.731488	5.23462	0.000197402
		Chr12:73849736	0.410016	5.20453	0.0115545
		Chr12:73849830	0.724375	4.93584	0.000212622
		Chr12:73852358	0.765001	4.42229	0.000105783
		Chr12:73853128	0.724375	4.41905	0.000212622
		Chr12:73853413	0.86864	4.41053	5.57548e-06
		Chr12:73853782	0.724375	4.44247	0.000212622
		Chr12:73854502	0.724375	4.44247	0.000212622
		Chr12:73854825	0.832668	3.93382	2.59938e-05
		Chr12:73861945	0.689272	4.06453	0.000352461
		Chr12:73862049	0.638066	3.94985	0.000678475
		Chr12:73862972	0.795757	4.11313	5.00286e-05
		Chr12:73863445	0.689272	4.13781	0.000352461
		Chr12:73864396	0.765001	4.03779	0.000105783
		Chr12:73864809	0.724375	4.02815	0.000212622
		Chr12:73864865	0.765001	4.02974	0.000105783
		Chr12:73866077	0.759874	4.09341	0.000116332
		Chr12:73867366	0.724375	4.4652	0.000212622
		Chr12:73867413	0.547399	4.71774	0.00210399
		Chr12:73867484	0.86864	4.655	5.57548e-06
		Chr12:73867774	0.280377	5.12294	0.036814
		Chr12:73868681	0.254796	5.16538	0.039196
		Chr12:73868808	0.832016	5.08808	2.02676e-05
		Chr12:73868819	0.86864	5.08666	5.57548e-06
		Chr12:73869003	0.832016	5.09438	2.02676e-05
NEOPH_21003	HSPA4L	Chr2:46984077	0.307447	4.08643	0.0342251
		Chr2:46984422	0.311413	4.3911	0.0417504
		Chr2:46984501	0.487945	4.59308	0.0058984
		Chr2:46984503	0.487945	4.59308	0.0058984
		Chr2:46985402	0.870102	4.62553	2.86308e-06
		Chr2:46985458	0.517379	4.66055	0.00401359
		Chr2:46987471	0.455457	4.64588	0.00787755
		Chr2:46987482	0.455457	4.67145	0.00787755
		Chr2:46988426	0.455457	4.75449	0.00787755
		Chr2:46988659	0.426661	4.76776	0.0109987
		Chr2:46990004	0.870102	4.48599	2.86308e-06
		Chr2:46990044	0.795757	4.48316	5.00286e-05
		Chr2:46990995	0.31656	4.63722	0.0417504
		Chr2:46992652	0.613369	4.60771	0.00124476
		Chr2:46993949	0.796508	4.21667	7.01455e-05
		Chr2:46996082	0.31656	4.47264	0.0417504
		Chr2:46998278	0.870102	4.54501	2.86308e-06
		Chr2:46998779	0.280844	4.57577	0.0451739
NEOPH_16210	IFT20	Chr7:24282738	0.314432	3.95776	0.0193171
		Chr7:24282937	0.279706	3.94269	0.0256638
		Chr7:24288253	0.279706	4.03937	0.0256638
		Chr7:24289752	0.681949	4.05232	0.000422757
		Chr7:24290236	0.643047	4.05202	0.000744175
NEOPH_03767	KCMF1	Chr4:2181460	0.528659	3.96504	0.00245961
NEOPH_16480	Kcna3	Chr16:75489909	0.280987	3.91833	0.0266576
NEOPH_20194	KCNK9	Chr1:101927182	0.406538	4.11739	0.0115545
NEOPH_08054	LECT2	Chr6:80478243	0.283187	4.25549	0.0256638
		Chr6:80479137	0.638066	4.25575	0.000678475
		Chr6:80479243	0.528818	4.39784	0.00286888
		Chr6:80479294	0.248678	4.40911	0.0460664
		Chr6:80479842	0.382907	4.28286	0.0101609
		Chr6:80480211	0.522955	4.29019	0.00245961
		Chr6:80480445	0.377158	4.34021	0.0125496
		Chr6:80481091	0.522955	4.26275	0.00245961
		Chr6:80481220	0.476279	4.13935	0.00391112
		Chr6:80481269	0.337502	4.13375	0.0149846
		Chr6:80481538	0.430026	4.18321	0.00688217
		Chr6:80481878	0.522955	4.11443	0.00245961
		Chr6:80482384	0.382907	4.14073	0.0101609
		Chr6:80482577	0.522955	4.08912	0.00245961
		Chr6:80483181	0.522955	4.12474	0.00245961
		Chr6:80483594	0.522955	4.19957	0.00245961
		Chr6:80484007	0.311059	4.27162	0.0193171
		Chr6:80485045	0.525807	4.17064	0.00245961
NEOPH_08632	LOXHD1	Chr16:35271202	0.472484	3.97591	0.00491998
		Chr16:35271340	0.683819	4.02538	0.000393297
		Chr16:35274382	0.422932	4.18683	0.00769047
		Chr16:35298518	0.365242	3.9936	0.0132312
		Chr16:35298534	0.365242	3.9936	0.0132312
		Chr16:35313959	0.540655	3.92549	0.00225912
		Chr16:35314658	0.39728	3.94169	0.0096681
		Chr16:35320778	0.33053	3.98828	0.017519
NEOPH_05629	LPCAT1	Chr17:15225728	0.439741	4.00041	0.00873225
NEOPH_07906	MAPRE1	Chr20:98979061	0.534965	4.13517	0.00225912
		Chr20:98979518	0.430026	4.20325	0.00688217
		Chr20:98979918	0.599994	3.98853	0.00113981
NEOPH_21758	MFSD8	Chr2:47036931	0.651965	3.92153	0.000552274
		Chr2:47039770	0.617619	4.0177	0.000893056
		Chr2:47059278	0.583709	4.02043	0.00136599
		Chr2:47059987	0.534965	4.05664	0.00225912
		Chr2:47061518	0.47871	4.47192	0.00455185
NEOPH_04628	Mlxipl	Chr18:56240778	0.514329	4.2145	0.00313847
		Chr18:56240974	0.430026	4.1303	0.00688217
		Chr18:56241306	0.39407	4.13286	0.0096681
		Chr18:56241456	0.369941	4.04208	0.0160543
		Chr18:56245444	0.47871	3.94598	0.00455185
		Chr18:56246272	0.514329	3.99278	0.00313847
		Chr18:56252105	0.413669	3.96838	0.00769047
		Chr18:56258500	0.463439	3.95298	0.00491998
		Chr18:56258743	0.463439	3.9519	0.00491998
		Chr18:56258744	0.413669	3.94894	0.00769047
		Chr18:56258745	0.463439	3.95629	0.00491998
		Chr18:56258746	0.463439	3.95629	0.00491998
		Chr18:56259587	0.75847	4.00298	0.000142551
		Chr18:56259723	0.511384	4.2205	0.00313847
		Chr18:56261677	0.426661	4.39891	0.0109987
		Chr18:56261694	0.75847	4.33888	0.000142551
		Chr18:56261722	0.463439	4.41119	0.00491998
		Chr18:56263415	0.463439	4.16347	0.00491998
		Chr18:56263571	0.463439	4.16347	0.00491998
		Chr18:56263673	0.449702	4.34289	0.00648903
		Chr18:56264267	0.720903	3.96224	0.000228745
NEOPH_03709	MME	Chr4:72952872	0.449702	3.9138	0.00673955
		Chr4:72952980	0.449702	3.9111	0.00648903
		Chr4:72963271	0.400335	4.04875	0.00904817
		Chr4:72964476	0.466454	4.00914	0.00491998
		Chr4:72966233	0.430261	4.20797	0.0109987
		Chr4:72967199	0.618028	3.93837	0.00157432
		Chr4:72977514	0.500664	3.95673	0.00432506
		Chr4:72984149	0.481753	3.96292	0.00455185
		Chr4:72987264	0.419845	3.9149	0.00769047
NEOPH_10527	MOBKL2C	Chr13:65712754	0.394072	4.10916	0.00904817
		Chr13:65712999	0.362952	4.00272	0.0125496
NEOPH_15625	MSH2	Chr3:75394476	0.337051	4.12561	0.0212197
		Chr3:75395524	0.406712	3.98165	0.0189507
NEOPH_10218	Pcsk5	Chr7:4838451	0.720903	4.45281	0.000228745
		Chr7:4844568	0.262844	4.44016	0.0308474
		Chr7:4845459	0.511384	4.78003	0.00313847
		Chr7:4847309	0.311903	4.93521	0.0342251
		Chr7:4848281	0.271981	4.94543	0.036814
		Chr7:4848745	0.511384	4.76312	0.00313847
		Chr7:4853348	0.351396	4.54672	0.0329052
		Chr7:4853687	0.68673	4.54084	0.000352461
		Chr7:4854573	0.331999	4.269	0.0417504
NEOPH_20250	PLD1	Chr7:50453915	0.320183	4.03067	0.0223794
		Chr7:50459089	0.283434	3.94213	0.0291347
NEOPH_01657	PLK4	Chr2:47011085	0.311903	4.45619	0.0342251
		Chr2:47012993	0.613369	4.7431	0.00124476
		Chr2:47013051	0.343088	4.6606	0.0271644
		Chr2:47014232	0.311903	4.75152	0.0342251
		Chr2:47014911	0.311903	4.67665	0.0342251
		Chr2:47016384	0.311903	4.55892	0.0342251
		Chr2:47017463	0.311903	4.56251	0.0342251
		Chr2:47020628	0.681257	4.39672	0.000393297
		Chr2:47021401	0.455457	4.52726	0.00787755
		Chr2:47021674	0.455457	4.42245	0.00787755
		Chr2:47026169	0.280844	4.13751	0.0451739
		Chr2:47030275	0.346506	4.48466	0.0166445
		Chr2:47032289	0.276103	4.14378	0.0451739
		Chr2:47033267	0.307447	4.14178	0.0342251
NEOPH_16431	PNLIP	Chr6:6756086	0.315473	3.97799	0.017519
		Chr6:6756617	0.311059	3.94131	0.0193171
NEOPH_01780	POLDIP2	Chr7:24296686	0.561099	4.21438	0.00186748
		Chr7:24307958	0.561099	4.13683	0.00186748
		Chr7:24309105	0.605426	4.10307	0.00113981
		Chr7:24313247	0.76091	3.97913	0.000152045
NEOPH_07927	RAPGEF6	Chr1:57779955	0.411684	4.05165	0.00902722
NEOPH_21874	Rps20	Chr3:75287466	0.31656	4.00965	0.0417504
		Chr3:75295383	0.47871	3.91712	0.00455185
NEOPH_19761	Sarm1	Chr7:24321593	0.258793	4.32752	0.039196
		Chr7:24323759	0.720903	4.27803	0.000228745
		Chr7:24324472	0.646637	4.40883	0.000792848
		Chr7:24324944	0.724375	4.27766	0.000212622
		Chr7:24325658	0.482966	4.42493	0.00737281
		Chr7:24330601	0.482966	4.42668	0.00737281
		Chr7:24330652	0.482966	4.42668	0.00737281
		Chr7:24330907	0.757461	4.4537	0.000116332
		Chr7:24332112	0.482966	4.36298	0.00737281
		Chr7:24332152	0.482966	4.36298	0.00737281
		Chr7:24332691	0.531796	4.36982	0.00286888
		Chr7:24332741	0.513981	4.37134	0.00523371
		Chr7:24332772	0.482966	4.367	0.00737281
		Chr7:24333510	0.643923	4.31497	0.000792848
		Chr7:24334755	0.689272	4.18664	0.000352461
		Chr7:24334883	0.513981	4.22507	0.00523371
		Chr7:24335273	0.513981	4.22507	0.00523371
		Chr7:24336431	0.720903	3.98357	0.000228745
		Chr7:24337438	0.720903	3.953	0.000228745
		Chr7:24338949	0.679355	3.92295	0.000422757
		Chr7:24339274	0.459476	4.36998	0.0101609
		Chr7:24339466	0.459476	4.36998	0.0101609
		Chr7:24341648	0.368559	4.79182	0.0132312
		Chr7:24341940	0.720903	4.79742	0.000228745
		Chr7:24342214	0.333964	4.86118	0.017519
		Chr7:24342604	0.720903	4.82583	0.000228745
		Chr7:24342615	0.720903	4.82583	0.000228745
		Chr7:24342721	0.368559	4.84025	0.0132312
		Chr7:24342938	0.368559	4.84545	0.0132312
		Chr7:24342979	0.720903	4.73608	0.000228745
		Chr7:24343167	0.679355	4.67028	0.000422757
		Chr7:24344645	0.679355	4.82574	0.000422757
		Chr7:24345985	0.484796	4.83685	0.00455185
		Chr7:24346851	0.484796	4.80938	0.00455185
NEOPH_19542	SEBOX	Chr7:24320957	0.398294	4.49674	0.0189507
		Chr7:24321593	0.258793	4.32752	0.039196
		Chr7:24323759	0.720903	4.27803	0.000228745
		Chr7:24324472	0.646637	4.40883	0.000792848
		Chr7:24324944	0.724375	4.27766	0.000212622
NEOPH_08989	SLC13A2	Chr7:24365312	0.489746	4.33515	0.00370475
		Chr7:24369705	0.561099	4.42451	0.00186748
		Chr7:24370837	0.60271	4.43687	0.00113981
		Chr7:24371599	0.296385	4.42567	0.0233797
		Chr7:24372703	0.411684	4.60327	0.00904817
		Chr7:24372863	0.632964	4.62721	0.000853048
		Chr7:24372926	0.679355	4.61513	0.000422757
		Chr7:24372930	0.531796	4.61135	0.00286888
		Chr7:24373862	0.807834	4.21714	9.22214e-05
		Chr7:24374166	0.75847	4.25489	0.000129592
		Chr7:24375455	0.383928	4.16672	0.0125496
NEOPH_15111	SLC22A1	Chr3:94256381	0.300606	3.91553	0.0208915
NEOPH_12623	SLC43A1	Chr2:89588812	0.449702	3.95935	0.00648903
NEOPH_08565	SLC46A1	Chr7:24341648	0.368559	4.79182	0.0132312
		Chr7:24341940	0.720903	4.79742	0.000228745
		Chr7:24342214	0.333964	4.86118	0.017519
		Chr7:24342604	0.720903	4.82583	0.000228745
		Chr7:24342615	0.720903	4.82583	0.000228745
		Chr7:24342721	0.368559	4.84025	0.0132312
		Chr7:24342938	0.368559	4.84545	0.0132312
		Chr7:24342979	0.720903	4.73608	0.000228745
		Chr7:24343167	0.679355	4.67028	0.000422757
		Chr7:24344645	0.679355	4.82574	0.000422757
		Chr7:24345985	0.484796	4.83685	0.00455185
		Chr7:24346851	0.484796	4.80938	0.00455185
		Chr7:24347883	0.484796	4.8427	0.00455185
		Chr7:24348861	0.500664	4.60792	0.00432506
		Chr7:24349003	0.724375	4.35136	0.000212622
		Chr7:24353040	0.406538	4.21751	0.0115545
NEOPH_00063	SLC6A18	Chr17:15362289	0.416757	4.05302	0.00769047
		Chr17:15365036	0.53781	4.11544	0.00225912
		Chr17:15368342	0.514329	4.13907	0.00313847
		Chr17:15368359	0.514329	4.13907	0.00313847
		Chr17:15368464	0.531796	4.26259	0.00286888
		Chr17:15368467	0.531796	4.26259	0.00286888
		Chr17:15368840	0.514329	4.21767	0.00313847
		Chr17:15368864	0.514329	4.21767	0.00313847
		Chr17:15368869	0.514329	4.21767	0.00313847
		Chr17:15369006	0.683819	4.51202	0.000393297
		Chr17:15369162	0.514329	4.5673	0.00313847
		Chr17:15369248	0.514329	4.47028	0.00313847
		Chr17:15369730	0.466454	4.31767	0.00491998
		Chr17:15369968	0.557586	4.37292	0.00204823
		Chr17:15371413	0.304588	4.32885	0.0200766
		Chr17:15371570	0.568131	4.26571	0.00164778
		Chr17:15372026	0.283187	4.21231	0.0256638
NEOPH_12879	Slc6a19	Chr17:15368342	0.514329	4.13907	0.00313847
		Chr17:15368359	0.514329	4.13907	0.00313847
		Chr17:15368464	0.531796	4.26259	0.00286888
		Chr17:15368467	0.531796	4.26259	0.00286888
		Chr17:15368840	0.514329	4.21767	0.00313847
		Chr17:15368864	0.514329	4.21767	0.00313847
		Chr17:15368869	0.514329	4.21767	0.00313847
		Chr17:15369006	0.683819	4.51202	0.000393297
		Chr17:15369162	0.514329	4.5673	0.00313847
		Chr17:15369248	0.514329	4.47028	0.00313847
		Chr17:15369730	0.466454	4.31767	0.00491998
		Chr17:15369968	0.557586	4.37292	0.00204823
		Chr17:15371413	0.304588	4.32885	0.0200766
		Chr17:15371570	0.568131	4.26571	0.00164778
		Chr17:15372026	0.283187	4.21231	0.0256638
NEOPH_18630	SLC6A3	Chr17:15258087	0.598054	4.19801	0.00132779
		Chr17:15258615	0.720903	4.07946	0.000228745
		Chr17:15258751	0.531796	4.17096	0.00286888
		Chr17:15259536	0.534775	4.0984	0.00286888
		Chr17:15260747	0.321707	3.95204	0.0417504
		Chr17:15279311	0.718402	3.97111	0.000228745
		Chr17:15279322	0.376553	3.92412	0.0101609
		Chr17:15279852	0.288771	4.04341	0.036814
		Chr17:15279895	0.288771	4.07939	0.036814
		Chr17:15279963	0.288771	4.07939	0.036814
		Chr17:15280277	0.503336	4.17521	0.00334807
NEOPH_03340	SPESP1	Chr16:74324289	0.283434	4.2387	0.0291347
		Chr16:74324433	0.283434	4.24574	0.0291347
		Chr16:74325481	0.380543	4.38897	0.0125496
		Chr16:74325507	0.47871	4.45605	0.00455185
		Chr16:74325801	0.436404	4.42131	0.00873225
		Chr16:74326110	0.406538	4.42602	0.0115545
		Chr16:74326537	0.514329	4.37087	0.00313847
		Chr16:74327092	0.514329	4.37087	0.00313847
		Chr16:74327659	0.500664	4.38389	0.00432506
		Chr16:74327762	0.374407	4.4616	0.0206938
		Chr16:74327868	0.356185	4.47553	0.0329052
		Chr16:74329213	0.500664	4.43589	0.00432506
		Chr16:74329237	0.500664	4.43589	0.00432506
		Chr16:74329304	0.385607	4.47959	0.024447
		Chr16:74329528	0.500664	4.40003	0.00432506
		Chr16:74329711	0.276179	4.42215	0.036814
		Chr16:74329712	0.308385	4.41296	0.0282078
		Chr16:74330131	0.514329	4.4232	0.00313847
		Chr16:74330233	0.500664	4.41858	0.00432506
		Chr16:74330511	0.308385	4.40358	0.0282078
		Chr16:74331836	0.500408	4.27278	0.00334807
		Chr16:74332678	0.832668	4.25433	2.59938e-05
		Chr16:74332726	0.654578	4.41147	0.000552274
		Chr16:74332731	0.256568	4.43624	0.0320333
		Chr16:74332754	0.647234	4.44849	0.000611494
		Chr16:74333923	0.629928	4.64156	0.0010729
		Chr16:74334966	0.513981	4.68554	0.00523371
		Chr16:74335096	0.66156	4.64711	0.000678475
		Chr16:74335273	0.629928	4.6302	0.0010729
		Chr16:74335278	0.455719	4.67751	0.0101609
		Chr16:74335357	0.455719	4.68013	0.0101609
		Chr16:74335631	0.629928	4.67635	0.0010729
		Chr16:74335852	0.455719	4.69128	0.0101609
		Chr16:74336155	0.846321	4.70017	1.22058e-05
		Chr16:74336309	0.455719	4.68339	0.0101609
		Chr16:74336788	0.629928	4.6131	0.0010729
		Chr16:74338123	0.598351	4.7242	0.00164778
		Chr16:74338141	0.846321	4.74016	1.22058e-05
		Chr16:74338283	0.398294	4.75878	0.0189507
		Chr16:74338496	0.398294	4.78071	0.0189507
		Chr16:74338650	0.846321	4.77772	1.22058e-05
		Chr16:74338693	0.372168	4.76494	0.024447
		Chr16:74338898	0.398294	4.75019	0.0189507
		Chr16:74338974	0.629928	4.74303	0.0010729
		Chr16:74339125	0.398294	4.7333	0.0189507
		Chr16:74339212	0.398294	4.7333	0.0189507
		Chr16:74339561	0.629928	4.74212	0.0010729
		Chr16:74339747	0.398294	4.72117	0.0189507
		Chr16:74339782	0.398294	4.72117	0.0189507
		Chr16:74339820	0.398294	4.72117	0.0189507
		Chr16:74339822	0.398294	4.72117	0.0189507
		Chr16:74339934	0.398294	4.72117	0.0189507
		Chr16:74340066	0.629928	4.7396	0.0010729
		Chr16:74340074	0.398294	4.72287	0.0189507
		Chr16:74340145	0.398294	4.69543	0.0189507
		Chr16:74340301	0.398294	4.69543	0.0189507
		Chr16:74340336	0.398294	4.69543	0.0189507
		Chr16:74340373	0.398294	4.69543	0.0189507
		Chr16:74340584	0.311413	4.69767	0.0417504
		Chr16:74340594	0.311413	4.69767	0.0417504
		Chr16:74340655	0.311413	4.69767	0.0417504
		Chr16:74340767	0.311413	4.71554	0.0417504
		Chr16:74340834	0.311413	4.71554	0.0417504
		Chr16:74340978	0.311413	4.75453	0.0417504
		Chr16:74341478	0.507188	4.58344	0.00523371
		Chr16:74341640	0.507188	4.58344	0.00523371
		Chr16:74341850	0.507188	4.58344	0.00523371
		Chr16:74341878	0.507188	4.58766	0.00523371
		Chr16:74341930	0.598351	4.59441	0.00164778
		Chr16:74342071	0.507188	4.58018	0.00523371
		Chr16:74342301	0.507188	4.58018	0.00523371
		Chr16:74342362	0.507188	4.58018	0.00523371
		Chr16:74342419	0.507188	4.59422	0.00523371
		Chr16:74342489	0.507188	4.59422	0.00523371
		Chr16:74342909	0.598351	4.66058	0.00164778
		Chr16:74343072	0.507188	4.66503	0.00523371
		Chr16:74343074	0.507188	4.66503	0.00523371
		Chr16:74343091	0.598351	4.65899	0.00164778
		Chr16:74343385	0.598351	4.65409	0.00164778
		Chr16:74343579	0.507188	4.53624	0.00523371
		Chr16:74344314	0.491398	4.55395	0.00432506
		Chr16:74344507	0.356185	4.28048	0.0329052
		Chr16:74344822	0.470748	4.29602	0.0101609
		Chr16:74344823	0.80566	4.29621	3.69187e-05
		Chr16:74344848	0.351396	4.28569	0.0329052
		Chr16:74345458	0.525839	4.29063	0.00286888
		Chr16:74345526	0.560463	4.28874	0.00204823
		Chr16:74345686	0.765001	4.12458	0.000105783
		Chr16:74345834	0.729026	3.98359	0.000197402
		Chr16:74345854	0.80566	3.98091	3.69187e-05
		Chr16:74345900	0.846321	3.98107	1.22058e-05
		Chr16:74346013	0.765001	3.98072	0.000105783
		Chr16:74346103	0.765001	3.98072	0.000105783
		Chr16:74346104	0.80566	3.98098	3.69187e-05
		Chr16:74346140	0.771447	3.98382	0.000102996
		Chr16:74346205	0.756027	3.95099	0.000129592
		Chr16:74357721	0.795757	3.92605	5.00286e-05
		Chr16:74358020	0.475667	3.95841	0.00455185
		Chr16:74360642	0.80566	4.10365	3.69187e-05
		Chr16:74360677	0.525839	4.15986	0.00286888
		Chr16:74361156	0.765001	4.15202	0.000105783
		Chr16:74362106	0.544141	4.20556	0.00275323
		Chr16:74362697	0.765001	4.1016	0.000105783
		Chr16:74363401	0.40306	4.28799	0.0115545
		Chr16:74364532	0.525839	4.14502	0.00286888
		Chr16:74364533	0.494487	4.15869	0.00432506
		Chr16:74366162	0.765001	3.94528	0.000105783
		Chr16:74367334	0.80566	3.94045	3.69187e-05
		Chr16:74369034	0.64121	4.13009	0.000792848
		Chr16:74369326	0.59249	4.22066	0.00132779
		Chr16:74369771	0.765001	4.16907	0.000105783
		Chr16:74369797	0.557586	4.17477	0.00204823
		Chr16:74370134	0.59249	4.21025	0.00132779
		Chr16:74373311	0.765001	4.56359	0.000105783
		Chr16:74373413	0.64121	4.60348	0.000792848
		Chr16:74373449	0.64121	4.60348	0.000792848
		Chr16:74373562	0.59249	4.60318	0.00132779
		Chr16:74373791	0.64121	4.58622	0.000792848
		Chr16:74374128	0.80566	4.57199	3.69187e-05
		Chr16:74374317	0.59249	4.50297	0.00132779
		Chr16:74374962	0.59249	4.47115	0.00132779
		Chr16:74375737	0.765001	4.43204	0.000105783
		Chr16:74376036	0.595272	4.55799	0.00132779
		Chr16:74376836	0.598054	4.35825	0.00132779
		Chr16:74378273	0.762606	4.19257	0.000105783
		Chr16:74378897	0.406712	4.38468	0.0189507
		Chr16:74379079	0.762606	4.40759	0.000105783
		Chr16:74379272	0.490101	4.44583	0.00737281
		Chr16:74380547	0.762606	4.27187	0.000105783
		Chr16:74382083	0.762606	4.25932	0.000105783
		Chr16:74383329	0.381127	4.30309	0.024447
		Chr16:74383501	0.695769	4.32673	0.000308761
		Chr16:74384396	0.381127	4.23958	0.024447
		Chr16:74385144	0.493669	4.26527	0.00737281
		Chr16:74388661	0.378387	3.97864	0.0206938
		Chr16:74393423	0.381127	4.03028	0.024447
		Chr16:74394719	0.410921	4.05174	0.0189507
		Chr16:74394754	0.280844	4.08286	0.0451739
NEOPH_09327	STX1A	Chr18:56173501	0.308385	4.31396	0.0282078
		Chr18:56173587	0.308385	4.31396	0.0282078
		Chr18:56174239	0.47871	4.19453	0.00455185
		Chr18:56174244	0.47871	4.19453	0.00455185
		Chr18:56174610	0.651965	4.02491	0.000552274
		Chr18:56176639	0.308385	4.09402	0.0282078
		Chr18:56176766	0.308385	4.09402	0.0282078
NEOPH_11978	SURF6	Chr2:18511274	0.635639	3.93781	0.0010729
NEOPH_02077	TBL2	Chr18:56268234	0.436404	4.01889	0.00873225
		Chr18:56268950	0.333964	4.04273	0.017519
		Chr18:56270689	0.31656	3.97888	0.0428157
NEOPH_02826	TCF9	Chr14:77156230	0.683819	4.07782	0.000393297
		Chr14:77157317	0.311413	3.99213	0.0417504
		Chr14:77163253	0.683819	4.09782	0.000393297
		Chr14:77163535	0.506263	4.08158	0.00334807
		Chr14:77167017	0.506263	4.07486	0.00334807
		Chr14:77171220	0.248678	4.0817	0.0460664
		Chr14:77171875	0.566216	4.12498	0.00204823
		Chr14:77172221	0.244248	4.1145	0.0460664
		Chr14:77173001	0.506263	4.06469	0.00334807
		Chr14:77176805	0.506263	4.06257	0.00334807
		Chr14:77191989	0.387314	4.02314	0.0125496
		Chr14:77195355	0.353544	4.04119	0.0166445
		Chr14:77195773	0.323847	4.05349	0.0223794
		Chr14:77196033	0.353544	4.04453	0.0166445
		Chr14:77196429	0.383928	4.11697	0.0125496
		Chr14:77196709	0.418209	4.1656	0.00904817
		Chr14:77196747	0.387314	4.16228	0.0125496
		Chr14:77197049	0.387314	4.14836	0.0125496
		Chr14:77197144	0.683819	4.21058	0.000393297
		Chr14:77197837	0.387314	4.20521	0.0125496
		Chr14:77197882	0.387314	4.19868	0.0125496
		Chr14:77198752	0.244248	4.22313	0.0460664
		Chr14:77198837	0.418209	4.21441	0.00904817
		Chr14:77204507	0.244248	3.97815	0.0460664
		Chr14:77206298	0.681257	4.06796	0.000393297
		Chr14:77209144	0.506263	4.06217	0.00334807
		Chr14:77209155	0.506263	4.06217	0.00334807
		Chr14:77209156	0.506263	4.06217	0.00334807
		Chr14:77212156	0.356448	4.02519	0.0141869
		Chr14:77214642	0.245317	4.10958	0.0403897
		Chr14:77215191	0.245317	4.11212	0.0403897
		Chr14:77216039	0.575631	4.11593	0.00148699
		Chr14:77216956	0.273927	4.0142	0.0308474
NEOPH_01954	TERT	Chr17:15338931	0.430026	3.92176	0.00688217
		Chr17:15339373	0.570095	3.93998	0.00148699
		Chr17:15340583	0.520774	4.02605	0.00523371
		Chr17:15345133	0.400489	3.96448	0.0096681
		Chr17:15345423	0.333964	4.05088	0.017519
		Chr17:15346046	0.265941	4.08583	0.0266576
NEOPH_04149	THAP4	Chr7:93537132	0.466454	3.97197	0.00491998
		Chr7:93537271	0.248678	3.99066	0.0460664
		Chr7:93537409	0.387314	3.91324	0.0125496
		Chr7:93537423	0.299944	3.91464	0.0233797
		Chr7:93543075	0.323847	3.97463	0.0223794
		Chr7:93543076	0.353544	3.96931	0.0166445
		Chr7:93543381	0.340748	4.05102	0.0149846
NEOPH_09230	TMEM104	Chr2:66013282	0.497575	3.93056	0.00432506
NEOPH_10606	TMEM199	Chr7:24307958	0.561099	4.13683	0.00186748
		Chr7:24309105	0.605426	4.10307	0.00113981
		Chr7:24313247	0.76091	3.97913	0.000152045
NEOPH_15823	TMEM97	Chr7:24270884	0.314432	4.12115	0.0193171
		Chr7:24271424	0.262844	4.10041	0.0308474
		Chr7:24272523	0.296385	4.10097	0.0233797
		Chr7:24276614	0.643047	3.95244	0.000744175
		Chr7:24277241	0.255454	3.9117	0.0308474
		Chr7:24277834	0.279611	4.05286	0.0291347
		Chr7:24282738	0.314432	3.95776	0.0193171
		Chr7:24282937	0.279706	3.94269	0.0256638
NEOPH_20975	TNFAIP1	Chr7:24289752	0.681949	4.05232	0.000422757
		Chr7:24290236	0.643047	4.05202	0.000744175
		Chr7:24292518	0.605426	4.11187	0.00113981
		Chr7:24293675	0.683819	4.28706	0.000393297
		Chr7:24293697	0.683819	4.28706	0.000393297
		Chr7:24296686	0.561099	4.21438	0.00186748
NEOPH_18857	Traf3ip1	Chr14:61201396	0.270233	4.03125	0.0308474
		Chr14:61201742	0.258793	4.03767	0.0384833
		Chr14:61202295	0.284574	4.02927	0.037428
		Chr14:61202792	0.253107	4.12337	0.0460664
NEOPH_10079	TRIM37	Chr7:93599660	0.562648	3.91562	0.00210399
		Chr7:93616433	0.333964	3.96205	0.017519
		Chr7:93617630	0.253107	4.02617	0.0460664
		Chr7:93619485	0.283187	4.08877	0.0256638
		Chr7:93620458	0.253107	4.05732	0.0460664
		Chr7:93620756	0.365242	4.02015	0.0132312
		Chr7:93622180	0.249372	4.02041	0.0320333
		Chr7:93623890	0.720903	4.21459	0.000228745
		Chr7:93623911	0.253107	4.11672	0.0460664
		Chr7:93624026	0.333964	4.09014	0.017519
		Chr7:93625786	0.386084	4.13529	0.0101609
		Chr7:93626363	0.449702	4.138	0.00648903
		Chr7:93627604	0.422932	3.989	0.00769047
		Chr7:93627620	0.353176	4.01378	0.0141869
		Chr7:93629182	0.419845	3.9198	0.00769047
		Chr7:93636188	0.400489	3.94241	0.0096681
		Chr7:93645781	0.64072	4.06002	0.000678475
		Chr7:93646804	0.368559	4.19229	0.0132312
		Chr7:93646889	0.643666	4.06842	0.000806636
		Chr7:93647098	0.333964	3.93823	0.017519
		Chr7:93647490	0.371876	3.93242	0.0132312
		Chr7:93661368	0.398302	3.99707	0.0153445
		Chr7:93661384	0.370426	4.00095	0.0206938
NEOPH_13431	TRPC4AP	Chr5:98228966	0.353544	3.93994	0.0166445
NEOPH_18337	TTLL7	Chr3:48591578	0.346606	4.36735	0.0329052
		Chr3:48595107	0.605426	4.08979	0.00113981
		Chr3:48596055	0.531511	4.17185	0.00245961
		Chr3:48598043	0.517378	4.35281	0.00523371
		Chr3:48598518	0.346606	4.34107	0.0329052
		Chr3:48599894	0.643373	4.0803	0.000678475
		Chr3:48603473	0.31656	4.16298	0.0417504
		Chr3:48604832	0.517378	4.13088	0.00523371
		Chr3:48609358	0.643373	4.20267	0.000678475
		Chr3:48609641	0.346606	4.37346	0.0329052
		Chr3:48609645	0.605426	4.15111	0.00113981
		Chr3:48610183	0.605426	4.19418	0.00113981
		Chr3:48611409	0.517378	4.58885	0.00523371
		Chr3:48611869	0.605426	4.2414	0.00113981
		Chr3:48611933	0.605426	4.2414	0.00113981
		Chr3:48612079	0.647234	4.25076	0.000611494
		Chr3:48613098	0.346606	4.26627	0.0329052
		Chr3:48613447	0.517378	4.16973	0.00523371
		Chr3:48630510	0.448401	4.20783	0.00560147
		Chr3:48630544	0.432851	4.37677	0.0145223
		Chr3:48631690	0.246801	4.21707	0.039196
		Chr3:48635662	0.312375	4.03223	0.0282078
NEOPH_10443	UBA6	Chr12:73876333	0.86864	4.62794	5.57548e-06
		Chr12:73876724	0.341817	4.78535	0.0329052
		Chr12:73876995	0.490101	4.80703	0.00737281
		Chr12:73878025	0.490101	4.44611	0.00737281
		Chr12:73879837	0.654578	4.12789	0.000552274
		Chr12:73880113	0.86864	3.95531	5.57548e-06
		Chr12:73881476	0.86864	3.9562	5.57548e-06
		Chr12:73884026	0.620307	4.03312	0.000893056
		Chr12:73884102	0.620307	4.03312	0.000893056
		Chr12:73884942	0.654578	4.00736	0.000552274
		Chr12:73885536	0.86864	3.98669	5.57548e-06
		Chr12:73885704	0.654578	4.009	0.000552274
		Chr12:73887039	0.620307	4.04103	0.000893056
		Chr12:73887182	0.654578	4.13415	0.000552274
		Chr12:73887951	0.832016	4.01849	2.02676e-05
		Chr12:73888055	0.341817	4.28876	0.0329052
		Chr12:73895278	0.414947	3.94511	0.00904817
		Chr12:73896664	0.258793	4.20997	0.039196
		Chr12:73897443	0.29108	4.08058	0.0291347
		Chr12:73941992	0.381127	4.02848	0.024447
		Chr12:73942902	0.557586	4.0369	0.00204823
		Chr12:73954587	0.544546	4.0083	0.00210399
		Chr12:73961324	0.262789	3.95125	0.039196
NEOPH_14636	UNC119	Chr7:24438066	0.386084	3.98469	0.0101609
		Chr7:24438091	0.386084	3.98469	0.0101609
		Chr7:24438135	0.337502	3.93765	0.0149846
NEOPH_08965	USO1	Chr9:28872725	0.37973	3.91467	0.0101609
NEOPH_12187	VTN	Chr7:24320957	0.398294	4.49674	0.0189507
		Chr7:24321593	0.258793	4.32752	0.039196
		Chr7:24323759	0.720903	4.27803	0.000228745
		Chr7:24324472	0.646637	4.40883	0.000792848
		Chr7:24324944	0.724375	4.27766	0.000212622
		Chr7:24325658	0.482966	4.42493	0.00737281
NEOPH_07766	VWCE	Chr2:87793439	0.414947	3.93452	0.00904817
		Chr2:87793687	0.414947	3.92346	0.00904817
		Chr2:87793852	0.414947	3.92346	0.00904817
		Chr2:87794630	0.380543	4.24024	0.0125496
		Chr2:87794729	0.285584	4.32278	0.0451739
		Chr2:87796591	0.374638	3.93378	0.0112449
NEOPH_04609	WBSCR22	Chr18:56204748	0.402083	3.91712	0.0153445
		Chr18:56205033	0.353544	4.03256	0.0166445
		Chr18:56205047	0.481753	4.10813	0.00455185
		Chr18:56205439	0.517273	4.16263	0.00313847
		Chr18:56205785	0.724375	4.09661	0.000212622
		Chr18:56206217	0.258793	4.10629	0.039196
		Chr18:56206305	0.320183	4.08993	0.0223794
		Chr18:56206360	0.287257	4.09952	0.0291347
		Chr18:56206636	0.320183	4.07134	0.0223794
		Chr18:56207175	0.323847	4.10834	0.0223794
NEOPH_10333	ZNF234	Chr9:5815905	0.406907	3.91581	0.0096681
		Chr9:5816025	0.406538	3.98804	0.012137
		Chr9:5816187	0.439741	4.09661	0.00891376
		Chr9:5816199	0.469469	4.0964	0.00491998
		Chr9:5816264	0.601435	3.95708	0.00126209
		Chr9:5816268	0.53781	4.22171	0.00225912
		Chr9:5816348	0.469469	4.3333	0.00491998
		Chr9:5816797	0.537753	4.11812	0.00286888
		Chr9:5817165	0.537753	4.01191	0.002944
		Chr9:5817870	0.643373	4.00176	0.000678475
		Chr9:5817959	0.537753	4.08111	0.002944
		Chr9:5818173	0.537753	4.08111	0.002944
		Chr9:5818249	0.643373	4.00517	0.000678475
		Chr9:5818296	0.643373	4.00517	0.000678475
		Chr9:5818373	0.643373	4.01842	0.000678475
		Chr9:5818643	0.643373	4.00155	0.000678475
		Chr9:5818644	0.643373	4.00155	0.000678475
		Chr9:5818737	0.506841	4.18279	0.00432506
		Chr9:5818825	0.569093	4.04203	0.00209668
		Chr9:5819795	0.410016	4.11567	0.012137
		Chr9:5819872	0.643373	4.05251	0.000678475
		Chr9:5820132	0.643373	4.03594	0.000678475
		Chr9:5820213	0.643373	4.02727	0.000678475
		Chr9:5820236	0.681949	4.02734	0.000422757
		Chr9:5820261	0.643373	4.02678	0.000678475
		Chr9:5820483	0.506841	4.10855	0.00448185
		Chr9:5820513	0.643373	4.04763	0.000678475
		Chr9:5820610	0.60271	4.07416	0.00113981
		Chr9:5820650	0.506841	4.21441	0.00432506
		Chr9:5821499	0.681949	3.92115	0.000422757
		Chr9:5821893	0.681949	4.22372	0.000422757
		Chr9:5822408	0.351396	3.9342	0.0329052
		Chr9:5822462	0.381127	3.95526	0.024447
NEOPH_17759	ZNF285	Chr9:5552301	0.382907	3.94423	0.0101609
		Chr9:5552656	0.340748	3.97934	0.0149846
NEOPH_15392	ZNF45	Chr9:5820483	0.506841	4.10855	0.00448185
		Chr9:5820513	0.643373	4.04763	0.000678475
		Chr9:5820610	0.60271	4.07416	0.00113981
		Chr9:5820650	0.506841	4.21441	0.00432506
		Chr9:5821499	0.681949	3.92115	0.000422757
		Chr9:5821893	0.681949	4.22372	0.000422757
		Chr9:5822408	0.351396	3.9342	0.0329052
		Chr9:5822462	0.381127	3.95526	0.024447
NEOPH_05928	ZNF781	Chr9:5542021	0.480543	4.00813	0.00419163
		Chr9:5542727	0.455719	4.08534	0.0101609
		Chr9:5543035	0.398294	4.17145	0.0189507
		Chr9:5543372	0.402504	4.18793	0.0189507
