# Supplementary material for: Population genomics of finless porpoises reveal an incipient cetacean species adapted to freshwater
Source: Nat Commun. 2018 Apr 10;9:1276. doi: 10.1038/s41467-018-03722-x (PMC5893588; doi:10.1038/s41467-018-03722-x)
Supplement: Supplementary file 4 — Supplementary Data 2(XLSX 50 kb) [file 41467_2018_3722_MOESM4_ESM.xlsx]

## Sheet: SI Data 2
Gene	Symbol	SNP	FST	normalized xpehh	P value frequency
NEOPH_18861	ABCB11	Chr18:25991934	0.358291	-3.04174	0.0168952
		Chr18:25993458	0.263951	-2.80343	0.0274304
NEOPH_17257	ABLIM3	Chr17:100515844	0.479538	-2.85938	0.0149846
		Chr17:100516199	0.359761	-2.74103	0.0125496
		Chr17:100516712	0.475116	-2.94355	0.0149846
		Chr17:100516975	0.359761	-2.95819	0.0125496
		Chr17:100517144	0.507357	-3.06069	0.0101609
		Chr17:100517186	0.359761	-2.94314	0.0125496
		Chr17:100517351	0.406453	-3.08303	0.0291347
		Chr17:100517464	0.44317	-3.07319	0.0216271
		Chr17:100517490	0.44317	-3.07319	0.0216271
NEOPH_06277	ACMSD	Chr12:33915980	0.32479	-2.70931	0.0381578
NEOPH_04062	ADC	Chr17:31466625	0.340065	-2.77386	0.0384833
NEOPH_10855	ADCY1	Chr17:1125868	0.280666	-2.6971	0.0489265
NEOPH_11469	Ahcyl1	Chr16:76132577	0.292597	-2.72885	0.0329052
NEOPH_20271	AK2	Chr17:31466625	0.340065	-2.77386	0.0384833
NEOPH_06007	AKT3	Chr16:91791572	0.24884	-2.89071	0.0448684
		Chr16:91792458	0.24884	-2.98625	0.0440838
		Chr16:91792854	0.288552	-3.05766	0.0329052
		Chr16:91793402	0.297241	-2.99395	0.0339773
		Chr16:91794160	0.24884	-3.10905	0.0448684
NEOPH_07754	Ankrd42	Chr15:13282074	0.285658	-2.70582	0.049459
NEOPH_20071	ANTXR2	Chr9:32413445	0.447949	-2.82514	0.0218454
		Chr9:32413554	0.447949	-2.894	0.0216271
		Chr9:32413577	0.447949	-2.894	0.0216271
		Chr9:32413645	0.447949	-2.9014	0.0218454
		Chr9:32413695	0.479538	-2.91251	0.0149846
		Chr9:32413786	0.447949	-2.89779	0.0218454
		Chr9:32413890	0.411648	-2.95403	0.0291347
		Chr9:32414070	0.383248	-2.86516	0.0289295
		Chr9:32414071	0.447949	-2.90739	0.0218454
		Chr9:32414110	0.411648	-3.08757	0.0291347
		Chr9:32414148	0.411648	-2.93563	0.0291347
		Chr9:32414226	0.479538	-2.89634	0.0148032
		Chr9:32414390	0.447949	-2.90109	0.0216271
		Chr9:32414439	0.411648	-2.86683	0.0291347
		Chr9:32415554	0.479538	-2.77691	0.0148032
		Chr9:32417223	0.447949	-2.80179	0.0216271
		Chr9:32417486	0.383248	-2.71174	0.0289295
		Chr9:32417585	0.44317	-2.80738	0.0216271
		Chr9:32417685	0.447949	-2.72589	0.0216271
		Chr9:32418175	0.475116	-2.70395	0.0148032
		Chr9:32418420	0.511471	-2.75652	0.0101609
		Chr9:32418431	0.447949	-2.75932	0.0218454
		Chr9:32418484	0.447949	-2.70625	0.0218454
		Chr9:32418754	0.511471	-2.74459	0.0101609
		Chr9:32418887	0.447949	-2.75122	0.0216271
		Chr9:32419082	0.447949	-2.72453	0.0218454
		Chr9:32419149	0.447949	-2.72453	0.0218454
		Chr9:32419236	0.447949	-2.72453	0.0218454
		Chr9:32419257	0.447949	-2.77158	0.0218454
		Chr9:32419371	0.479538	-2.75928	0.0149846
		Chr9:32419398	0.447949	-2.75837	0.0216271
		Chr9:32419406	0.447949	-2.75837	0.0216271
		Chr9:32419621	0.479538	-2.75724	0.0149846
		Chr9:32419638	0.479538	-2.75724	0.0149846
		Chr9:32419800	0.447949	-2.73916	0.0216271
		Chr9:32420056	0.447949	-2.79607	0.0218454
		Chr9:32420141	0.447949	-2.79607	0.0218454
		Chr9:32420198	0.447949	-2.7992	0.0216271
		Chr9:32420281	0.447949	-2.7992	0.0216271
		Chr9:32420326	0.447949	-2.7992	0.0216271
		Chr9:32420453	0.416753	-2.6964	0.0199241
		Chr9:32420495	0.479538	-2.75704	0.0148032
		Chr9:32420533	0.447949	-2.72192	0.0218454
		Chr9:32420570	0.447949	-2.72192	0.0218454
		Chr9:32420662	0.447949	-2.72192	0.0218454
		Chr9:32420848	0.416753	-2.73695	0.0197393
		Chr9:32421348	0.479538	-2.75144	0.0148032
		Chr9:32421374	0.479538	-2.75144	0.0148032
NEOPH_17167	arf3	Chr1:29275617	0.363663	-2.8787	0.0396795
NEOPH_10895	ARSE	Chr11:101577599	0.377333	-2.77466	0.0182974
		Chr11:101579943	0.329882	-2.96479	0.0384833
NEOPH_17801	ASB16	Chr2:77235301	0.275674	-2.70632	0.0489265
NEOPH_11222	ASH2L	Chr4:49705813	0.359369	-2.86996	0.0130106
		Chr4:49706188	0.319534	-2.76798	0.0184601
		Chr4:49706661	0.359369	-2.92519	0.0130106
NEOPH_03566	ATAD2	Chr1:89991986	0.350246	-2.86125	0.0381578
		Chr1:89992730	0.387959	-2.83552	0.0289295
		Chr1:89992816	0.387959	-2.83552	0.0289295
		Chr1:89993416	0.350246	-2.90908	0.0384833
		Chr1:89994325	0.387959	-2.88421	0.0286835
		Chr1:89995630	0.345156	-2.79665	0.0381578
NEOPH_00998	ATP2A3	Chr7:28689066	0.369114	-2.87815	0.0289295
NEOPH_01273	ATRNL1	Chr6:5617019	0.337463	-3.08754	0.0160543
		Chr6:5621375	0.522648	-3.25326	0.00673955
		Chr6:5623916	0.337463	-3.75823	0.0160543
		Chr6:5629439	0.380963	-2.75027	0.0111039
		Chr6:5636966	0.363663	-2.79172	0.0396795
		Chr6:5650282	0.247534	-2.89687	0.0329052
		Chr6:5650300	0.340065	-3.02194	0.0381578
		Chr6:5651189	0.247534	-2.76193	0.0329052
NEOPH_14429	BPTF	Chr2:73034584	0.507357	-2.77052	0.0101609
		Chr2:73035110	0.363663	-2.95031	0.0396795
		Chr2:73037704	0.363663	-2.80048	0.0396795
NEOPH_19951	C12orf26	Chr1:2560285	0.324885	-2.81572	0.0237376
		Chr1:2561869	0.340065	-3.14626	0.0381578
NEOPH_08891	C16orf79	Chr8:80784070	0.369351	-3.20968	0.0403897
NEOPH_11447	C18orf34	Chr17:75475955	0.41237	-2.8264	0.0199241
		Chr17:75476748	0.41237	-2.8264	0.0199241
		Chr17:75477347	0.41237	-2.8264	0.0199241
		Chr17:75478341	0.340065	-3.11922	0.0381578
		Chr17:75478516	0.446524	-2.86523	0.0141869
		Chr17:75479379	0.340065	-2.87777	0.0384833
		Chr17:75480045	0.385773	-2.74851	0.0193171
		Chr17:75480257	0.385773	-2.86887	0.0187775
NEOPH_19607	C1qtnf6	Chr17:55119369	0.280666	-2.74304	0.0489265
NEOPH_14970	C3orf48	Chr12:7822393	0.41237	-2.76754	0.0197393
NEOPH_20547	C4orf33	Chr2:48089193	0.40306	-2.69811	0.012137
NEOPH_13265	C6orf142	Chr3:377431	0.375039	-2.70978	0.0403897
NEOPH_12217	Cabin1	Chr8:60803461	0.369351	-3.05516	0.0396795
		Chr8:60803760	0.315146	-3.10099	0.037428
		Chr8:60805548	0.438391	-3.09402	0.0218454
		Chr8:60806337	0.438391	-2.80755	0.0216271
		Chr8:60812062	0.438391	-2.83547	0.0216271
		Chr8:60812591	0.369351	-2.80959	0.0396795
		Chr8:60812896	0.369351	-2.80831	0.0396795
		Chr8:60816115	0.315146	-2.94268	0.037428
		Chr8:60816133	0.315146	-2.94268	0.037428
		Chr8:60817950	0.406453	-2.88044	0.0291347
		Chr8:60820612	0.337226	-3.16676	0.0254537
		Chr8:60820885	0.315146	-3.19967	0.037428
		Chr8:60821511	0.315146	-3.19967	0.037428
		Chr8:60822197	0.350233	-3.22618	0.026034
		Chr8:60822842	0.438391	-3.23033	0.0216271
		Chr8:60823731	0.315146	-3.22125	0.0365048
		Chr8:60826265	0.315146	-3.14973	0.0365048
		Chr8:60827788	0.406453	-3.27482	0.0291347
		Chr8:60828235	0.470693	-3.42473	0.0148032
		Chr8:60828244	0.406453	-3.20697	0.0291347
		Chr8:60829027	0.406453	-3.20959	0.0291347
		Chr8:60830095	0.369351	-3.18824	0.0396795
		Chr8:60831715	0.369351	-3.28273	0.0396795
		Chr8:60833305	0.315146	-3.50606	0.0365048
		Chr8:60834519	0.438391	-3.4185	0.0216271
		Chr8:60834544	0.369351	-3.37666	0.0396795
		Chr8:60834565	0.369351	-3.37666	0.0396795
		Chr8:60836588	0.369351	-3.36523	0.0396795
		Chr8:60837124	0.438391	-3.39297	0.0216271
		Chr8:60837905	0.406453	-3.47743	0.0291347
		Chr8:60838959	0.262047	-3.51843	0.0467943
		Chr8:60840092	0.438391	-3.29869	0.0216271
		Chr8:60840125	0.350233	-3.27335	0.026034
		Chr8:60843463	0.315146	-3.25847	0.0365048
		Chr8:60845947	0.369351	-3.20539	0.0396795
		Chr8:60846225	0.369351	-3.20539	0.0396795
		Chr8:60853459	0.315146	-3.05405	0.0365048
		Chr8:60855326	0.369351	-3.04755	0.0396795
		Chr8:60858769	0.470693	-3.29078	0.0149846
		Chr8:60860839	0.438391	-3.25296	0.0216271
		Chr8:60862144	0.315146	-3.51889	0.037428
		Chr8:60865111	0.438391	-3.25928	0.0216271
		Chr8:60866735	0.438391	-3.2234	0.0216271
		Chr8:60869530	0.406453	-3.22496	0.0291347
		Chr8:60870598	0.406453	-3.14894	0.0291347
		Chr8:60871835	0.406453	-3.23224	0.0291347
		Chr8:60872900	0.340065	-3.19218	0.0381578
		Chr8:60873044	0.438391	-3.37643	0.0216271
		Chr8:60874206	0.406453	-3.24671	0.0291347
		Chr8:60875757	0.38985	-3.53492	0.0193171
		Chr8:60876688	0.406453	-3.36556	0.0291347
		Chr8:60877664	0.44317	-3.42195	0.0216271
		Chr8:60878076	0.446524	-3.35382	0.0140479
		Chr8:60878291	0.406453	-3.30749	0.0291347
		Chr8:60878390	0.406453	-3.30749	0.0291347
		Chr8:60878472	0.406453	-3.30749	0.0291347
		Chr8:60881905	0.470693	-3.16742	0.0149846
		Chr8:60882768	0.406453	-3.05893	0.0291347
		Chr8:60882843	0.406453	-3.05893	0.0291347
		Chr8:60883668	0.406453	-3.02867	0.0291347
		Chr8:60883973	0.425484	-3.22545	0.0136607
		Chr8:60885119	0.406453	-2.7818	0.0291347
		Chr8:60885439	0.350233	-2.85668	0.026034
		Chr8:60885550	0.438391	-2.74306	0.0216271
		Chr8:60896390	0.38985	-2.75594	0.0187775
		Chr8:60899731	0.406453	-2.84739	0.0291347
NEOPH_02038	Cacng6	Chr21:49520870	0.435055	-2.93565	0.00737281
		Chr21:49522073	0.350785	-2.83932	0.0161461
NEOPH_01729	Cacng8	Chr21:49520870	0.435055	-2.93565	0.00737281
		Chr21:49522073	0.350785	-2.83932	0.0161461
NEOPH_02263	CAMSAP1	Chr2:18799257	0.381171	-2.92216	0.017519
		Chr2:18799592	0.519843	-2.76464	0.002944
		Chr2:18799836	0.356705	-2.77529	0.0154707
		Chr2:18800529	0.507357	-2.8861	0.0101609
NEOPH_01064	CAPN2	Chr14:44362005	0.340065	-2.73584	0.0384833
NEOPH_05172	CCDC65	Chr1:29275617	0.363663	-2.8787	0.0396795
NEOPH_19206	CCL17	Chr9:48204120	0.504324	-3.38096	0.00631958
		Chr9:48204686	0.46863	-3.32533	0.00942286
		Chr9:48204876	0.504324	-3.29759	0.00631958
NEOPH_12786	CDC42BPG	Chr2:85263972	0.301549	-2.97514	0.0339773
NEOPH_05603	Cdh23	Chr18:98505715	0.280666	-3.07133	0.049459
		Chr18:98506115	0.280666	-3.09948	0.0489265
		Chr18:98506805	0.275674	-3.00794	0.0489265
NEOPH_21352	CDK6	Chr4:43049986	0.262047	-3.17032	0.0467943
NEOPH_03245	CECR5	Chr1:58782333	0.275674	-2.70253	0.049459
NEOPH_21421	CHMP4A	Chr20:42457445	0.280666	-2.73017	0.0489265
NEOPH_19422	CHRNB3	Chr4:46010283	0.433161	-2.81971	0.0136607
		Chr4:46011102	0.433161	-2.70619	0.0135371
NEOPH_18112	CHTF18	Chr8:79554374	0.407988	-2.91785	0.0197393
NEOPH_07726	CLCN4	Chr19:104792719	0.361979	-2.70873	0.0182974
NEOPH_08487	CLIC6	Chr5:16908245	0.363663	-2.82998	0.0396795
NEOPH_18006	CLINT1	Chr12:85936025	0.433161	-3.06275	0.0135371
NEOPH_10905	CMTM8	Chr10:77170661	0.255785	-2.80696	0.03123
NEOPH_00205	COPA	Chr18:11108820	0.315146	-2.69865	0.037428
		Chr18:11109031	0.315146	-2.80546	0.0365048
		Chr18:11115686	0.262047	-2.81036	0.048058
NEOPH_12030	CSRNP3	Chr5:1334036	0.401256	-2.70808	0.0291347
NEOPH_20490	CTNNA3	Chr13:7843015	0.280666	-2.86976	0.0489265
		Chr13:7855856	0.262047	-2.78996	0.0467943
NEOPH_20671	DDT	Chr8:60785311	0.315146	-2.79478	0.037428
		Chr8:60785382	0.350233	-2.92654	0.026034
		Chr8:60785383	0.350233	-2.92654	0.026034
		Chr8:60785487	0.350233	-2.83714	0.026328
NEOPH_01701	DDX21	Chr13:6788158	0.465005	-2.85055	0.00892958
NEOPH_20342	DGCR14	Chr8:59644691	0.301549	-2.76014	0.0342251
		Chr8:59648913	0.354577	-2.91663	0.026034
		Chr8:59648987	0.354577	-2.91663	0.026034
		Chr8:59649386	0.640352	-2.89705	0.000744175
		Chr8:59649553	0.640352	-2.89705	0.000744175
		Chr8:59649565	0.411648	-2.9856	0.0291347
		Chr8:59649977	0.354577	-2.84593	0.026034
		Chr8:59650197	0.637658	-2.81587	0.000744175
NEOPH_00238	DHX35	Chr5:101469748	0.41237	-2.71435	0.0197393
		Chr5:101471358	0.41237	-2.93849	0.0197393
		Chr5:101471406	0.39277	-2.87051	0.0111546
		Chr5:101471589	0.334974	-2.89043	0.0384833
		Chr5:101471867	0.41237	-2.90479	0.0199241
		Chr5:101472181	0.681257	-2.86652	0.000393297
		Chr5:101472650	0.681257	-2.97676	0.000393297
		Chr5:101472711	0.41237	-3.12204	0.0197393
		Chr5:101474107	0.41237	-2.74228	0.0199241
		Chr5:101476184	0.334974	-2.73572	0.0381578
NEOPH_04570	DNAH5	Chr10:83686421	0.262047	-2.70446	0.048058
NEOPH_21132	DROSHA	Chr15:57557266	0.253113	-2.87485	0.0448684
NEOPH_12590	DYNC2H1	Chr13:60876814	0.27395	-2.77087	0.0291347
		Chr13:60892265	0.377333	-3.0519	0.0182974
		Chr13:60892412	0.333165	-3.04923	0.0254537
		Chr13:60893576	0.377333	-2.78751	0.017519
		Chr13:60893753	0.377333	-2.79283	0.017519
		Chr13:60896176	0.341286	-3.15436	0.024447
NEOPH_03563	E4f1	Chr8:80805120	0.369351	-2.86646	0.0403897
NEOPH_06424	ECI1	Chr8:80805120	0.369351	-2.86646	0.0403897
NEOPH_01649	EFCAB5	Chr7:25571155	0.253113	-2.97222	0.0440838
NEOPH_13539	EFTUD1	Chr9:87444214	0.316519	-2.74471	0.0223794
NEOPH_18815	EPB41L4B	Chr12:105258543	0.282571	-2.73639	0.024447
NEOPH_16648	EVC2	Chr4:99971480	0.262047	-2.78705	0.0467943
		Chr4:99971834	0.475116	-2.72149	0.0149846
NEOPH_02468	FAM178B	Chr4:7893451	0.30919	-2.89881	0.0223794
NEOPH_08546	FAM83H	Chr1:104741427	0.438391	-2.73066	0.0216271
NEOPH_10120	FGFR1OP	Chr15:95826322	0.378537	-3.0521	0.0286835
		Chr15:95826508	0.341286	-2.95925	0.0254537
NEOPH_01820	FLCN	Chr11:38129617	0.519034	-3.05887	0.00641315
		Chr11:38129828	0.689521	-2.9386	0.000526732
		Chr11:38130817	0.519034	-2.8123	0.00641315
NEOPH_04879	FNDC7	Chr16:77160342	0.275674	-2.71386	0.0489265
NEOPH_14247	GARS	Chr7:87699274	0.355071	-2.86171	0.0139515
		Chr7:87699324	0.355071	-2.86171	0.0139515
		Chr7:87699656	0.355071	-2.79384	0.0139515
NEOPH_07426	GDF11	Chr1:24470131	0.406453	-2.72083	0.0291347
NEOPH_08664	GGCX	Chr4:2625528	0.262047	-3.1243	0.0467943
		Chr4:2625529	0.262047	-3.1243	0.0467943
		Chr4:2626593	0.262047	-3.359	0.048058
		Chr4:2627732	0.297241	-3.59887	0.0339773
		Chr4:2627734	0.297241	-3.59887	0.0339773
		Chr4:2627759	0.257461	-3.615	0.0467943
		Chr4:2628023	0.262047	-3.58319	0.048058
		Chr4:2628168	0.262047	-3.56446	0.0467943
NEOPH_11931	GLDC	Chr7:37483834	0.285658	-2.84102	0.049459
NEOPH_11931	GLDC	Chr7:37501778	0.266632	-2.85874	0.048058
NEOPH_01105	GNA11	Chr17:5669334	0.310499	-2.81033	0.037428
		Chr17:5670150	0.310499	-2.72757	0.037428
NEOPH_02678	GNB5	Chr17:66538174	0.334974	-3.79997	0.0384833
		Chr17:66538245	0.429323	-2.8652	0.0135371
NEOPH_06954	Gng13	Chr8:79554374	0.407988	-2.91785	0.0197393
NEOPH_15562	GPATCH2	Chr16:82002230	0.497481	-2.81091	0.00334807
NEOPH_21436	GPR12	Chr2:40050840	0.601435	-3.18849	0.00126209
		Chr2:40051364	0.413863	-3.67598	0.0124411
		Chr2:40051376	0.447308	-3.80748	0.00865985
		Chr2:40051377	0.337226	-3.70746	0.0254537
		Chr2:40051378	0.363663	-3.50895	0.0396795
NEOPH_18171	GPR133	Chr6:23623769	0.38985	-2.72734	0.0187775
		Chr6:23624313	0.38985	-2.79459	0.0187775
		Chr6:23624407	0.38985	-2.83244	0.0187775
		Chr6:23624623	0.38985	-2.86132	0.0193171
		Chr6:23624646	0.38985	-2.86132	0.0193171
NEOPH_15877	GSC2	Chr8:59644691	0.301549	-2.76014	0.0342251
NEOPH_06740	GSTT1	Chr8:60783742	0.393927	-2.87779	0.0187775
		Chr8:60784129	0.315146	-2.79478	0.037428
		Chr8:60785311	0.315146	-2.79478	0.037428
		Chr8:60785382	0.350233	-2.92654	0.026034
		Chr8:60785383	0.350233	-2.92654	0.026034
		Chr8:60785487	0.350233	-2.83714	0.026328
NEOPH_01796	GUCY1B2	Chr2:28149382	0.406453	-2.84506	0.0291347
NEOPH_14781	HACL1	Chr15:86423544	0.275674	-2.8251	0.049459
		Chr15:86424999	0.275674	-2.92903	0.049459
		Chr15:86425480	0.385773	-3.2755	0.0187775
NEOPH_12582	HCRTR1	Chr7:79023279	0.487838	-2.76696	0.00455185
NEOPH_20976	HIPK3	Chr11:46844619	0.316519	-2.9676	0.0228486
		Chr11:46845033	0.316519	-2.9676	0.0228486
		Chr11:46845583	0.316519	-3.10918	0.0228486
		Chr11:46845816	0.316519	-3.26206	0.0223794
		Chr11:46845870	0.316519	-3.34535	0.0223794
		Chr11:46846136	0.324885	-3.19475	0.0237376
		Chr11:46847041	0.316519	-3.06486	0.0223794
		Chr11:46847068	0.316519	-3.06486	0.0223794
		Chr11:46847655	0.312855	-3.07467	0.0223794
		Chr11:46848079	0.316519	-2.98999	0.0228486
		Chr11:46848144	0.354288	-2.97784	0.0161461
		Chr11:46850520	0.316519	-2.89045	0.0223794
		Chr11:46851147	0.316519	-2.90449	0.0228486
NEOPH_04864	Hs3st6	Chr8:80509436	0.363663	-2.92634	0.0403897
NEOPH_13012	HTR5A	Chr14:11327325	0.288552	-2.69705	0.0329052
		Chr14:11327377	0.340065	-2.72385	0.0381578
NEOPH_21309	IGFBP3	Chr17:1210345	0.461379	-2.75522	0.00892958
		Chr17:1210351	0.425484	-2.80255	0.0135371
NEOPH_20214	INADL	Chr16:15108349	0.316044	-2.72792	0.0200766
NEOPH_15511	ITGA7	Chr1:24497581	0.369351	-2.81121	0.0403897
NEOPH_08004	Kcne4	Chr5:42199077	0.550022	-2.80238	0.00448185
NEOPH_07107	KCP	Chr17:103278409	0.507357	-2.99386	0.0101609
		Chr17:103278712	0.375039	-3.03091	0.0396795
		Chr17:103286258	0.375039	-2.82024	0.0396795
		Chr17:103286813	0.375039	-2.80634	0.0396795
		Chr17:103294247	0.286669	-3.02369	0.0256638
		Chr17:103296452	0.375039	-2.93946	0.0396795
		Chr17:103300756	0.375039	-3.00329	0.0396795
		Chr17:103301212	0.375039	-2.84289	0.0396795
		Chr17:103302396	0.375039	-2.85537	0.0396795
		Chr17:103302744	0.375039	-2.74033	0.0396795
NEOPH_10147	KIAA0146	Chr5:66603395	0.377333	-3.04447	0.017519
		Chr5:66603601	0.245573	-2.88811	0.03123
		Chr5:66611876	0.354577	-2.71616	0.026034
NEOPH_19949	KIAA1009	Chr17:23895489	0.266632	-3.13512	0.048058
		Chr17:23895638	0.444328	-3.1396	0.00804104
		Chr17:23910195	0.373825	-2.81471	0.0286835
NEOPH_05226	KIF13B	Chr18:40472600	0.305851	-2.78593	0.037428
NEOPH_10414	KLHL22	Chr8:59806192	0.406453	-2.76941	0.0291347
		Chr8:59807485	0.406453	-2.98659	0.0291347
		Chr8:59808155	0.65095	-3.04368	0.000936906
		Chr8:59808220	0.65095	-3.04368	0.000936906
		Chr8:59823732	0.406453	-2.86415	0.0291347
NEOPH_21155	Lama3	Chr12:59579267	0.334974	-2.82561	0.0381578
NEOPH_18780	LARP6	Chr16:72763548	0.305857	-2.76992	0.0342251
		Chr16:72763650	0.266632	-2.80988	0.0467943
		Chr16:72763842	0.288552	-2.8592	0.0320333
NEOPH_14687	LMF1	Chr8:79598980	0.40306	-2.83564	0.011801
		Chr8:79601403	0.361942	-3.14672	0.0168952
		Chr8:79601856	0.324885	-3.40245	0.0241671
		Chr8:79603132	0.365592	-3.36514	0.0168952
		Chr8:79603330	0.365592	-3.44955	0.0168952
		Chr8:79603779	0.40306	-3.45657	0.012137
		Chr8:79603838	0.40306	-3.47365	0.011801
		Chr8:79604669	0.465005	-3.73287	0.00892958
		Chr8:79604849	0.450619	-3.82701	0.0140479
		Chr8:79605236	0.40306	-3.76488	0.012137
		Chr8:79606037	0.413863	-3.49864	0.0123128
		Chr8:79606193	0.340065	-3.52491	0.0381578
		Chr8:79606955	0.373825	-3.61493	0.0289295
		Chr8:79607710	0.340065	-3.61154	0.0384833
		Chr8:79607913	0.373825	-3.61759	0.0289295
		Chr8:79608884	0.373825	-3.67454	0.0286835
		Chr8:79609221	0.340065	-3.67052	0.0381578
		Chr8:79610011	0.334974	-3.87162	0.0384833
		Chr8:79610534	0.340065	-3.55991	0.0381578
		Chr8:79610983	0.340065	-3.55991	0.0381578
		Chr8:79613220	0.340065	-3.5908	0.0381578
		Chr8:79613393	0.340065	-3.27951	0.0384833
		Chr8:79614098	0.340065	-3.3244	0.0384833
		Chr8:79614616	0.340065	-3.33749	0.0384833
		Chr8:79635326	0.340065	-2.91118	0.0381578
NEOPH_20692	LONP2	Chr9:41238881	0.301549	-2.79147	0.0342251
		Chr9:41242037	0.301549	-2.81914	0.0342251
NEOPH_17034	LRMP	Chr1:77450356	0.283451	-3.272	0.031825
		Chr1:77456138	0.465005	-3.24108	0.00942286
NEOPH_21756	MANBA	Chr1:41251745	0.249093	-2.69732	0.0291347
NEOPH_09468	MED13	Chr7:94638852	0.333165	-3.06902	0.0254537
		Chr7:94639829	0.475999	-2.75507	0.00478542
		Chr7:94664763	0.266632	-2.92919	0.0467943
NEOPH_07800	MED4	Chr2:25673885	0.488862	-2.97728	0.00523371
NEOPH_15426	MICALL2	Chr14:72540883	0.475116	-3.29624	0.0148032
NEOPH_15235	MLST8	Chr8:80784070	0.369351	-3.20968	0.0403897
NEOPH_07100	MUL1	Chr6:46323611	0.543431	-2.80612	0.00407673
		Chr6:46324064	0.319534	-2.84393	0.0184601
NEOPH_08156	NDE1	Chr3:107081114	0.351771	-3.04071	0.0137856
		Chr3:107081149	0.392521	-3.0878	0.0101609
NEOPH_14984	NDUFV2	Chr13:82737915	0.350233	-2.73971	0.026034
NEOPH_17417	NEDD8	Chr20:42457445	0.280666	-2.73017	0.0489265
NEOPH_11735	NETO1	Chr2:100153505	0.409535	-2.85624	0.00804104
NEOPH_13649	NEURL3	Chr4:7583910	0.274069	-2.70643	0.026328
NEOPH_17530	NIPA2	Chr19:60877519	0.340065	-3.00011	0.0381578
		Chr19:60895378	0.319793	-2.90137	0.0365048
NEOPH_13948	NPR1	Chr17:46843459	0.361942	-2.69853	0.0168952
NEOPH_15848	NR3C1	Chr6:86933348	0.369351	-2.9883	0.0403897
NEOPH_20079	Nrxn2	Chr2:85439283	0.321047	-2.78826	0.0237376
		Chr2:85469185	0.345888	-2.73181	0.026328
NEOPH_16044	NT5M	Chr11:38122016	0.288552	-3.05604	0.0329052
		Chr11:38124201	0.556847	-3.3077	0.00448185
		Chr11:38129617	0.519034	-3.05887	0.00641315
		Chr11:38129828	0.689521	-2.9386	0.000526732
		Chr11:38130817	0.519034	-2.8123	0.00641315
NEOPH_17813	ODZ3	Chr21:37529112	0.446524	-2.78786	0.0140479
		Chr21:37529239	0.369351	-2.84541	0.0396795
		Chr21:37529339	0.373825	-2.769	0.0286835
		Chr21:37529474	0.373825	-3.04503	0.0289295
		Chr21:37529475	0.257461	-2.94603	0.0467943
		Chr21:37529857	0.373825	-3.4052	0.0289295
		Chr21:37529949	0.373825	-3.35392	0.0286835
		Chr21:37529981	0.373825	-3.35392	0.0286835
		Chr21:37530386	0.373825	-3.22636	0.0286835
		Chr21:37538015	0.257461	-2.80767	0.048058
NEOPH_16963	ORAOV1	Chr2:81667718	0.406538	-2.69818	0.012137
		Chr2:81667884	0.454219	-2.71921	0.00838243
		Chr2:81668156	0.345156	-2.73826	0.0384833
NEOPH_20754	OXSM	Chr20:10905819	0.475116	-2.70575	0.0149846
NEOPH_08684	Pafah1b1	Chr7:27989969	0.324885	-2.9256	0.0241671
		Chr7:27990138	0.279611	-2.78048	0.031825
NEOPH_18148	PAPOLA	Chr6:92874728	0.257461	-2.72497	0.0467943
NEOPH_00330	PARP1	Chr19:57405797	0.279611	-2.75527	0.031825
NEOPH_16574	PCF11	Chr15:13206353	0.519034	-2.76741	0.00673955
		Chr15:13212551	0.429323	-2.97261	0.0136607
		Chr15:13219383	0.319793	-2.78878	0.0365048
NEOPH_01667	PDCL	Chr2:8359413	0.438391	-2.71974	0.0216271
NEOPH_20879	PEF1	Chr7:79034637	0.31619	-3.08745	0.0184601
		Chr7:79036838	0.279181	-3.04372	0.024447
		Chr7:79047399	0.318762	-2.96841	0.017519
		Chr7:79048133	0.334974	-2.93308	0.0381578
		Chr7:79048708	0.334974	-2.80437	0.0381578
NEOPH_14625	PGP	Chr8:80784070	0.369351	-3.20968	0.0403897
NEOPH_00860	PKD1	Chr8:80667832	0.401256	-3.00029	0.0291347
		Chr8:80667910	0.369351	-3.04979	0.0403897
		Chr8:80668376	0.58232	-2.74867	0.00245961
		Chr8:80677293	0.369351	-2.88359	0.0403897
		Chr8:80678023	0.369351	-2.72067	0.0396795
NEOPH_08025	PLIN3	Chr12:94209851	0.275674	-3.15014	0.0489265
NEOPH_18465	PPP4R2	Chr4:81626146	0.350233	-2.72485	0.026328
NEOPH_05938	PRSS45	Chr17:67247336	0.393927	-3.09252	0.0193171
		Chr17:67247629	0.354577	-3.08703	0.026034
		Chr17:67247885	0.337226	-3.03548	0.0254537
		Chr17:67248861	0.292597	-3.0384	0.0329052
NEOPH_17880	Pten	Chr11:1353833	0.479538	-2.86791	0.0149846
NEOPH_10309	PTPN9	Chr13:90388322	0.378537	-2.88278	0.0286835
		Chr13:90388356	0.450619	-2.98036	0.0140479
		Chr13:90388369	0.383248	-2.74278	0.0286835
		Chr13:90388378	0.345156	-2.7608	0.0381578
		Chr13:90388844	0.383248	-2.75518	0.0286835
		Chr13:90388936	0.450619	-2.97088	0.0141869
NEOPH_12718	Ptprm	Chr8:55128621	0.378537	-2.8001	0.0286835
		Chr8:55134606	0.285658	-2.99041	0.0489265
NEOPH_21389	RAD21L1	Chr5:94337345	0.433611	-2.73414	0.0216271
NEOPH_08429	Ran	Chr20:31743781	0.369079	-3.26943	0.012137
		Chr20:31745172	0.415704	-3.11003	0.00804104
NEOPH_12602	RBM20	Chr6:1813352	0.579219	-2.80769	0.00242601
NEOPH_04350	RFX4	Chr11:8276867	0.283451	-2.74179	0.03123
		Chr11:8278553	0.320432	-2.79865	0.0172289
NEOPH_08052	RGMA	Chr16:67078497	0.324439	-3.10463	0.0365048
		Chr16:67079149	0.345156	-3.4486	0.0384833
		Chr16:67079680	0.411648	-3.17955	0.0291347
NEOPH_12568	RIMBP2	Chr6:24121444	0.340065	-2.74603	0.0381578
		Chr6:24121629	0.340065	-2.74603	0.0381578
NEOPH_12069	RNASET2	Chr15:95822695	0.245317	-2.79166	0.0412602
		Chr15:95823424	0.274614	-2.90943	0.0279349
		Chr15:95823459	0.274069	-2.92823	0.026328
		Chr15:95826322	0.378537	-3.0521	0.0286835
		Chr15:95826508	0.341286	-2.95925	0.0254537
NEOPH_18034	ROBO2	Chr14:2141831	0.279181	-2.87591	0.024447
NEOPH_15677	S100A12	Chr16:22932262	0.401256	-2.72362	0.0291347
NEOPH_19455	SBF2	Chr9:61753017	0.253113	-2.92329	0.0440838
		Chr9:61754619	0.253113	-2.97714	0.0440838
		Chr9:61757049	0.253113	-2.85759	0.0440838
		Chr9:61758389	0.283451	-2.90132	0.03123
		Chr9:61758398	0.320183	-2.91779	0.0228486
		Chr9:61758801	0.328724	-2.9576	0.0237376
		Chr9:61759848	0.288552	-2.92445	0.0320333
		Chr9:61762525	0.301549	-2.86534	0.0339773
		Chr9:61762849	0.301549	-2.79038	0.0339773
NEOPH_08858	SCARF2	Chr8:59791254	0.600333	-2.79773	0.00119134
		Chr8:59794242	0.297241	-2.86777	0.0342251
		Chr8:59798665	0.375039	-2.91936	0.0403897
		Chr8:59800241	0.64072	-2.84446	0.000678475
		Chr8:59802312	0.438391	-3.02956	0.0218454
		Chr8:59802400	0.297241	-3.08485	0.0342251
NEOPH_06295	SH3BP4	Chr14:58363680	0.315146	-2.71012	0.037428
NEOPH_04993	SLAIN1	Chr10:91894692	0.488581	-2.87808	0.0100454
NEOPH_20555	SLC14A2	Chr16:34387035	0.375039	-2.69827	0.0403897
NEOPH_15441	SLC22A12	Chr2:85469185	0.345888	-2.73181	0.026328
NEOPH_00692	slc23a2	Chr13:16533882	0.253113	-2.7716	0.0440838
		Chr13:16534916	0.253113	-3.13968	0.0448684
		Chr13:16535036	0.253113	-3.17298	0.0440838
		Chr13:16535337	0.253113	-3.28614	0.0440838
		Chr13:16535375	0.253113	-3.34524	0.0440838
		Chr13:16535376	0.288552	-3.35793	0.0320333
		Chr13:16535447	0.253113	-3.19979	0.0448684
		Chr13:16535483	0.253113	-3.19979	0.0448684
		Chr13:16536197	0.253113	-3.16047	0.0448684
		Chr13:16536249	0.280666	-3.35445	0.049459
		Chr13:16536564	0.253113	-3.10547	0.0448684
		Chr13:16536672	0.253113	-3.10547	0.0448684
		Chr13:16536926	0.253113	-2.98495	0.0440838
		Chr13:16536965	0.253113	-2.98495	0.0440838
		Chr13:16537857	0.253113	-2.9712	0.0440838
		Chr13:16537874	0.253113	-2.9712	0.0440838
		Chr13:16538416	0.253113	-2.93372	0.0440838
		Chr13:16538469	0.253113	-2.9133	0.0448684
		Chr13:16538583	0.253113	-2.9133	0.0448684
NEOPH_06858	SLC25A1	Chr8:59623359	0.279611	-2.84358	0.031825
		Chr8:59624194	0.270271	-2.99895	0.0291347
		Chr8:59627108	0.314969	-2.91306	0.0218454
		Chr8:59627956	0.353318	-3.12047	0.0154707
		Chr8:59627977	0.353318	-3.09916	0.0154707
		Chr8:59630859	0.324885	-2.89989	0.0241671
NEOPH_15465	SLC27A2	Chr20:33894544	0.395777	-2.74482	0.0101609
		Chr20:33895459	0.363663	-2.97956	0.0396795
		Chr20:33900650	0.363663	-2.71943	0.0396795
		Chr20:33908659	0.576118	-2.85684	0.00245961
		Chr20:33908847	0.39606	-2.87432	0.0291347
NEOPH_08427	SLC7A5	Chr3:30941927	0.429323	-2.79029	0.0136607
		Chr3:30942657	0.475999	-2.79634	0.00478542
		Chr3:30942902	0.365592	-2.82661	0.0168952
NEOPH_21662	SLC9A3R2	Chr8:80607219	0.369351	-3.18504	0.0403897
		Chr8:80610342	0.401256	-3.46521	0.0291347
NEOPH_11129	SLIT2	Chr4:89480845	0.319466	-3.01742	0.0200766
		Chr4:89481946	0.399033	-3.14594	0.0101609
NEOPH_02093	SMTN	Chr17:4573893	0.373825	-2.93813	0.0289295
		Chr17:4575419	0.369351	-3.01371	0.0403897
		Chr17:4575683	0.369351	-3.01371	0.0403897
		Chr17:4576045	0.369351	-3.02961	0.0396795
		Chr17:4576226	0.363663	-3.04565	0.0403897
		Chr17:4577151	0.369351	-2.77873	0.0396795
NEOPH_12433	snrpd3	Chr8:60979995	0.438391	-2.97914	0.0218454
NEOPH_13809	SPAG17	Chr8:93549261	0.472256	-3.24493	0.00942286
		Chr8:93549446	0.410016	-3.54124	0.012137
		Chr8:93550329	0.472256	-3.50352	0.00892958
		Chr8:93551006	0.433161	-3.31642	0.0135371
		Chr8:93551049	0.454219	-3.1941	0.00865985
		Chr8:93552871	0.507757	-3.30784	0.00631958
		Chr8:93552958	0.472256	-3.48723	0.00892958
		Chr8:93553009	0.421137	-3.34176	0.0123128
		Chr8:93554053	0.341286	-2.95888	0.024447
		Chr8:93554434	0.421137	-2.85017	0.0123128
		Chr8:93554568	0.372893	-2.85064	0.0168952
		Chr8:93554675	0.292597	-2.88282	0.0329052
		Chr8:93554862	0.372893	-2.87803	0.0168952
		Chr8:93555084	0.292597	-2.71098	0.0329052
NEOPH_01981	SREK1	Chr14:103721980	0.631561	-2.76813	0.00162088
NEOPH_16322	SSSPTA	Chr17:21284523	0.274614	-3.04591	0.0274304
		Chr17:21284888	0.316044	-2.76074	0.0200766
		Chr17:21285516	0.358369	-2.75369	0.0137856
NEOPH_15789	STS	Chr11:104528327	0.270682	-2.73215	0.049459
NEOPH_19802	SUFU	Chr7:15765917	0.244566	-2.91006	0.0440838
NEOPH_00214	SYT1	Chr1:5185616	0.358291	-2.84289	0.0168952
NEOPH_15650	SYTL3	Chr5:53076113	0.553435	-2.73773	0.00443273
		Chr5:53076250	0.553435	-2.73773	0.00443273
		Chr5:53076636	0.553435	-2.76132	0.00448185
		Chr5:53076642	0.553435	-2.76132	0.00448185
		Chr5:53076908	0.515419	-2.70893	0.00641315
		Chr5:53077225	0.591122	-2.91523	0.00279083
		Chr5:53077435	0.553435	-2.89955	0.00443273
		Chr5:53077703	0.553435	-2.89955	0.00443273
		Chr5:53078705	0.50089	-2.98374	0.00612511
		Chr5:53078845	0.553435	-3.0717	0.00443273
		Chr5:53079139	0.553435	-3.0806	0.00443273
		Chr5:53079384	0.553435	-3.0806	0.00443273
		Chr5:53079413	0.591122	-3.09697	0.00279083
		Chr5:53079502	0.553435	-3.06663	0.00448185
		Chr5:53079875	0.515419	-3.09305	0.00673955
		Chr5:53079910	0.515419	-3.09305	0.00673955
		Chr5:53080091	0.461379	-3.02592	0.00942286
		Chr5:53080180	0.50089	-2.96207	0.00631958
		Chr5:53080868	0.461379	-2.9489	0.00892958
		Chr5:53081984	0.50089	-2.95287	0.00631958
		Chr5:53082081	0.461379	-3.04624	0.00892958
		Chr5:53082680	0.553435	-2.91546	0.00448185
		Chr5:53083689	0.410225	-2.9218	0.0123128
		Chr5:53083823	0.515419	-3.10454	0.00641315
		Chr5:53084042	0.50089	-3.08172	0.00612511
NEOPH_15650	SYTL3	Chr5:53084129	0.50089	-2.92515	0.00631958
NEOPH_10906	Tbc1d24	Chr8:80957034	0.438391	-3.21981	0.0218454
NEOPH_00508	TBCEL	Chr19:26761406	0.301549	-2.8392	0.0342251
		Chr19:26761418	0.253113	-2.83289	0.0448684
		Chr19:26762067	0.288552	-2.73041	0.0320333
		Chr19:26769803	0.354577	-2.78819	0.026034
NEOPH_17741	TEKT1	Chr7:29217503	0.315146	-2.70119	0.0365048
		Chr7:29228329	0.279678	-3.12006	0.0241671
NEOPH_13266	TFDP1	Chr20:51143241	0.519034	-2.73479	0.00641315
NEOPH_07438	THSD7A	Chr4:34975266	0.383248	-2.7359	0.0289295
NEOPH_20944	TMEM132C	Chr6:25476410	0.288552	-3.19202	0.0320333
		Chr6:25477034	0.365592	-3.10524	0.0168952
		Chr6:25478092	0.454219	-3.61157	0.00838243
		Chr6:25479730	0.337226	-3.11646	0.0254537
NEOPH_15893	TMEM66	Chr4:55914211	0.275771	-2.72789	0.031825
		Chr4:55914939	0.274069	-2.69886	0.026328
NEOPH_03993	TNPO3	Chr17:103183314	0.328724	-2.86932	0.0241671
		Chr17:103183823	0.341286	-2.71855	0.0254537
		Chr17:103236485	0.608394	-2.72449	0.002944
		Chr17:103238690	0.375039	-2.97779	0.0396795
		Chr17:103238778	0.375039	-2.97779	0.0396795
		Chr17:103239369	0.375039	-2.92119	0.0396795
		Chr17:103240363	0.608394	-3.22034	0.002944
		Chr17:103240485	0.406453	-3.03367	0.0291347
		Chr17:103242807	0.406453	-2.72053	0.0291347
NEOPH_00926	TNS3	Chr17:2441640	0.275674	-3.35119	0.0489265
		Chr17:2442132	0.275674	-2.95196	0.049459
NEOPH_08617	TOMM20	Chr5:104352526	0.345156	-2.70201	0.0381578
NEOPH_10166	TONSL	Chr1:105259877	0.450619	-3.04089	0.0141869
NEOPH_09836	TPTE2	Chr2:29382361	0.357791	-2.80574	0.0161461
		Chr2:29382916	0.392521	-2.99881	0.0101609
		Chr2:29382925	0.249093	-2.93945	0.0291347
		Chr2:29383029	0.357791	-2.87002	0.0161461
		Chr2:29383057	0.357791	-2.9733	0.0161461
NEOPH_18474	TRAF7	Chr8:80746495	0.401256	-2.72707	0.0291347
		Chr8:80747013	0.401256	-3.01984	0.0291347
		Chr8:80747347	0.401256	-3.01984	0.0291347
		Chr8:80747630	0.363663	-3.05988	0.0403897
		Chr8:80747748	0.377333	-3.07336	0.0182974
NEOPH_21675	TRANK1	Chr15:91768690	0.333165	-2.901	0.0254537
		Chr15:91774063	0.435581	-2.79156	0.007239
		Chr15:91774100	0.435581	-2.79156	0.007239
		Chr15:91774392	0.435581	-2.79642	0.007239
NEOPH_09933	TRDC	Chr20:65489872	0.314969	-2.85855	0.0218454
NEOPH_19005	Tssk4	Chr20:42457445	0.280666	-2.73017	0.0489265
NEOPH_19945	TULP1	Chr3:3197677	0.337226	-2.91604	0.024447
		Chr3:3197807	0.262047	-3.0387	0.048058
		Chr3:3197841	0.262047	-3.02796	0.048058
		Chr3:3197947	0.373495	-2.88643	0.017519
		Chr3:3199417	0.333165	-2.89859	0.0254537
		Chr3:3199908	0.373495	-2.90528	0.0182974
		Chr3:3201714	0.337226	-3.11622	0.024447
		Chr3:3201891	0.337226	-3.28238	0.0254537
		Chr3:3202053	0.354577	-3.23339	0.026328
		Chr3:3202690	0.301549	-3.22403	0.0342251
		Chr3:3202933	0.337226	-3.25653	0.024447
NEOPH_08547	Tulp3	Chr1:61024350	0.507757	-2.90576	0.00612511
		Chr1:61024399	0.46863	-2.9325	0.00892958
		Chr1:61024653	0.507757	-2.89975	0.00612511
		Chr1:61024686	0.507757	-2.89975	0.00612511
		Chr1:61024699	0.507757	-2.89975	0.00612511
		Chr1:61024753	0.4175	-2.89388	0.0124411
		Chr1:61024817	0.479538	-2.9838	0.0149846
		Chr1:61024920	0.507757	-2.94254	0.00612511
		Chr1:61025094	0.507757	-3.014	0.00612511
		Chr1:61025522	0.406538	-3.01677	0.012137
		Chr1:61025579	0.507757	-3.02653	0.00612511
		Chr1:61026128	0.454713	-3.0016	0.0140479
		Chr1:61026684	0.416753	-2.95486	0.0197393
		Chr1:61028013	0.454713	-2.89142	0.0140479
		Chr1:61028281	0.274614	-3.04346	0.0279349
		Chr1:61028605	0.515584	-3.06639	0.0101609
		Chr1:61028625	0.515584	-3.06639	0.0101609
		Chr1:61029151	0.413863	-3.08025	0.0124411
		Chr1:61030406	0.377333	-3.07462	0.0182974
		Chr1:61030686	0.357791	-3.08181	0.0161461
		Chr1:61032144	0.413863	-3.08452	0.0124411
		Chr1:61032282	0.515584	-3.09102	0.0101609
		Chr1:61033479	0.475116	-2.96959	0.0149846
		Chr1:61033944	0.392521	-2.97016	0.0101609
		Chr1:61034056	0.314969	-2.90843	0.0218454
		Chr1:61034454	0.27395	-2.94652	0.0291347
		Chr1:61034466	0.314969	-2.88232	0.0218454
		Chr1:61034496	0.314969	-2.88232	0.0218454
		Chr1:61034628	0.515584	-2.93795	0.0101609
		Chr1:61034736	0.314969	-2.81181	0.0218454
		Chr1:61034944	0.314969	-2.81181	0.0218454
		Chr1:61034948	0.314969	-2.81181	0.0218454
		Chr1:61035043	0.314969	-2.78495	0.0218454
		Chr1:61035638	0.314969	-2.76804	0.0218454
		Chr1:61036599	0.314969	-2.76578	0.0218454
		Chr1:61037750	0.396123	-2.76221	0.0111546
NEOPH_03281	UBTF	Chr2:77210137	0.340065	-2.7118	0.0381578
		Chr2:77215118	0.507357	-3.1754	0.0101609
NEOPH_00577	USP49	Chr3:8586368	0.328724	-2.71821	0.0237376
NEOPH_02148	Vamp8	Chr4:2627732	0.297241	-3.59887	0.0339773
		Chr4:2627734	0.297241	-3.59887	0.0339773
		Chr4:2627759	0.257461	-3.615	0.0467943
		Chr4:2628023	0.262047	-3.58319	0.048058
		Chr4:2628168	0.262047	-3.56446	0.0467943
		Chr4:2628431	0.262047	-3.56446	0.0467943
		Chr4:2628621	0.315146	-3.1296	0.0365048
		Chr4:2629042	0.262047	-3.11883	0.048058
		Chr4:2629762	0.275674	-2.88982	0.0489265
		Chr4:2631402	0.257461	-3.21229	0.0467943
		Chr4:2635572	0.257461	-3.24104	0.048058
		Chr4:2642979	0.257461	-2.91227	0.0467943
NEOPH_10594	Vipr2	Chr20:68248145	0.280666	-2.73591	0.0489265
		Chr20:68249553	0.280666	-2.80235	0.0489265
NEOPH_00121	VTI1B	Chr15:54600380	0.373825	-2.7787	0.0286835
NEOPH_13104	ZC3H6	Chr4:5317993	0.395777	-2.87303	0.0101609
NEOPH_06621	ZDHHC11	Chr17:15650763	0.543641	-2.77906	0.007239
		Chr17:15651059	0.543641	-3.08701	0.00704612
		Chr17:15651094	0.543641	-3.08701	0.00704612
		Chr17:15651232	0.507357	-3.18373	0.0101609
		Chr17:15651378	0.470693	-3.21561	0.0148032
		Chr17:15651466	0.543641	-3.13831	0.007239
		Chr17:15651637	0.543641	-3.13606	0.00704612
		Chr17:15651776	0.507357	-3.16951	0.0101609
		Chr17:15651887	0.413863	-2.909	0.0123128
		Chr17:15651961	0.543641	-3.04354	0.00704612
		Chr17:15651975	0.543641	-3.04354	0.00704612
		Chr17:15651982	0.543641	-3.04354	0.00704612
		Chr17:15652087	0.543641	-3.04354	0.00704612
NEOPH_15670	ZNF423	Chr9:42498981	0.383248	-2.99271	0.0289295
NEOPH_14899	ZNF75D	Chr8:81673629	0.277528	-2.90319	0.0266576
NEOPH_09993	ZNF81	Chr21:85713642	0.425484	-2.9079	0.0136607
